# Supplementary material for: Impact of a Pulse-Enriched Human Cuisine on Functional Attributes of the Gut Microbiome Using a Preclinical Model of Dietary-Induced Chronic Diseases
Source: Nutrients. 2024 Sep 20;16(18):3178. doi: 10.3390/nu16183178 (PMC11434987; doi:10.3390/nu16183178)
Supplement: Supplementary file 1 [file nutrients-16-03178-s001.zip]

Archive with 2 entries (2 files):
- Supplementary Materials.pdf
- Supplementary Tables_revised FINAL.xlsx
