# Supplementary material for: Impact of a Pulse-Enriched Human Cuisine on Functional Attributes of the Gut Microbiome Using a Preclinical Model of Dietary-Induced Chronic Diseases
Source: Nutrients. 2024 Sep 20;16(18):3178. doi: 10.3390/nu16183178 (PMC11434987; doi:10.3390/nu16183178)
Supplement: Supplementary file 1 [file nutrients-16-03178-s001.zip › Supplementary Tables_revised FINAL.xlsx]

## Sheet: Table S1
Table S1: Results of the statistical analyses of the β-diversity results between pulse-free control and pulse-containing cohort of equivalent menus
Jaccard
PERMANOVA results			PERMDISP results
method name	PERMANOVA		method name	PERMDISP
test statistic name	pseudo-F		test statistic name	F-value
sample size	45		sample size	45
number of groups	2		number of groups	2
test statistic	3.72594		test statistic	13.748
p-value	0.001		p-value	0.018
number of permutations	999		number of permutations	999
Bray-Curtis
PERMANOVA results			PERMDISP results
method name	PERMANOVA		method name	PERMDISP
test statistic name	pseudo-F		test statistic name	F-value
sample size	45		sample size	45
number of groups	2		number of groups	2
test statistic	13.2894		test statistic	10.3197
p-value	0.001		p-value	0.006
number of permutations	999		number of permutations	999
Unweighted UniFrac
PERMANOVA results			PERMDISP results
method name	PERMANOVA		method name	PERMDISP
test statistic name	pseudo-F		test statistic name	F-value
sample size	45		sample size	45
number of groups	2		number of groups	2
test statistic	5.80636		test statistic	0.008271
p-value	0.001		p-value	0.933
number of permutations	999		number of permutations	999
Weighted UniFrac
PERMANOVA results			PERMDISP results
method name	PERMANOVA		method name	PERMDISP
test statistic name	pseudo-F		test statistic name	F-value
sample size	45		sample size	45
number of groups	2		number of groups	2
test statistic	27.1271		test statistic	3.19033
p-value	0.001		p-value	0.097
number of permutations	999		number of permutations	999

## Sheet: Table S2
Table S2: Differential analysis of cecal microbiota (at the Genus level) using LEfSe (non-strict mode)	p-values	FDR-corrected p-values	CTRL	D01	D02	D03	D04	D05	D06	D07	D08	D09	D10	D11	D12	D13	D14	LDA score
Streptococcus	9.3191e-21	1.1463e-18	37614	54782	20051	79684	60785	4103.1	524.05	41306	20900	91624	1048.6	0	627.35	18313	3159.6	4.66
Duncaniella	3.3654e-19	2.0697e-17	0	0	1186500	474.11	939100	0	0	0	0	0	0	0	397630	0	0	5.77
Eubacterium_G	7.5797e-16	3.1077e-14	0	4539.4	0	0	0	271.24	0	2076.4	0	0	0	26301	0	5843.1	539.74	4.12
Clostridium_T	2.5431e-14	7.3517e-13	3902.6	0	0	0	0	3667.8	0	6531.3	13830	0	33322	0	766.76	25835	111220	4.75
CAG_485	2.9885e-14	7.3517e-13	417510	229340	173540	153440	88218	135430	544730	424100	253310	165320	297820	308150	224530	233520	146350	5.36
Paramuribaculum	1.236e-12	2.5338e-11	254680	162570	42046	180860	30469	207340	328060	337560	208490	257410	294480	280450	118250	259700	377350	5.24
NM07_P_09	1.5555e-12	2.7332e-11	311540	256730	98955	182120	246960	154640	593940	255520	177480	410290	255580	447960	235300	234180	157910	5.39
Romboutsia_B	2.3704e-12	3.6445e-11	652.24	0	0	0	0	0	47967	58432	0	0	20257	0	0	0	0	4.47
UBA7173	3.4114e-12	4.6623e-11	564680	1398900	769440	1543800	742520	1066200	619140	940950	812480	1161800	543290	1032300	989300	1021700	1047700	5.7
Bifidobacterium_388775	5.5308e-12	6.8029e-11	535860	1980100	462200	1236900	636360	955920	867660	959440	1390700	1294100	1277700	745750	900880	1092600	987920	5.88
Borkfalkia	7.1523e-12	7.9976e-11	21148	90813	64033	41253	4855.2	175770	19898	28257	89721	28479	62656	2227	9588.8	23321	146230	4.94
Dubosiella	1.345e-11	1.3787e-10	3925400	1787300	1410300	1980300	1910100	3124100	1439400	1847000	2201300	2434300	2203100	2791200	2862400	2271800	1209000	6.13
Lactobacillus	3.5855e-11	3.3924e-10	1084700	1178500	2327600	1299900	1645700	900700	1774600	1257400	1577100	734970	1216300	780540	1389600	1010700	1299000	5.9
14_2	4.3998e-11	3.8655e-10	137890	64244	53870	80476	224300	53408	159860	131380	65426	82150	107860	100560	158270	161270	217330	4.93
Clostridium_N_143832	1.325e-10	1.0865e-09	0	0	0	1137.9	0	0	0	1207.1	1352.6	1094.5	0	16658	0	0	2158.9	3.92
Acutalibacter	1.9435e-10	1.4941e-09	77320	41743	35591	33935	30617	68709	55750	92231	79693	71848	51470	91471	28709	90829	93291	4.51
Faecalibaculum	3.6131e-10	2.6142e-09	58413	20782	161710	109200	535630	97237	111500	309090	164450	94195	503700	401090	118310	257640	86593	5.41
CAG_41	4.0823e-10	2.7896e-09	18799	12062	13550	16398	18304	21174	10605	9917	2663.2	4530	6115.8	2907.5	7063.4	3081.9	12508	3.97
Alistipes_A_871400	1.5957e-09	1.033e-08	193500	418400	349210	661060	274340	520120	595630	464330	577050	429900	572010	312680	265560	539170	746530	5.44
Pelethenecus	1.9675e-09	1.21e-08	3463.8	7209.8	20322	28607	31006	29353	2502	4140.1	12759	4445.1	8718.9	5164.7	12156	19937	23444	4.15
Pseudobutyricicoccus	2.2566e-09	1.3217e-08	429.37	648.3	16404	4035.9	7525.1	321.32	2553.2	2418.7	7640	7082.9	5455.1	4754.8	2081	5144	3697.9	3.91
Eubacterium_S	4.6387e-09	2.5934e-08	1630.7	0	790.45	285.89	631.74	1050	5660.7	734.73	5095.3	0	4642.4	0	316.44	2978.1	560.66	3.45
CAG_95	9.9223e-09	5.3063e-08	178010	360320	378960	249410	241390	364590	227760	264530	187480	138420	198030	42840	137380	192250	447330	5.31
Adlercreutzia_404257	1.8245e-08	9.3504e-08	5569.6	789.41	10229	3457.6	5620.9	0	17485	10340	7665.1	4694	4847.6	4446.2	3697.5	2354.9	2436.9	3.94
Merdisoma	2.5576e-08	1.2583e-07	87917	26919	79628	29071	44701	63521	53480	48548	75712	53908	115080	36045	54797	117890	44624	4.66
UBA3282	2.9073e-08	1.3754e-07	86470	62134	242430	73905	118620	60076	202010	326560	94743	100190	69575	241610	237300	166520	194450	5.12
Bacteroides_H	3.3224e-08	1.469e-07	563650	673730	186180	520160	332360	683030	503630	451690	569460	781520	553280	691730	356350	654330	789330	5.48
Ruminococcus_C_58660	3.3442e-08	1.469e-07	35692	31529	37924	54366	29737	43584	17659	61679	32808	21025	35246	14807	13026	32225	72079	4.47
UMGS1994	5.7072e-08	2.4206e-07	677.72	11246	33855	27050	7223.2	18072	11246	3320.3	1727.1	9885.5	2104.5	13651	4980.1	5035.7	3403.4	4.22
COE1	1.8029e-07	7.3917e-07	127850	83395	345310	157640	477470	77103	215590	279060	140740	140830	255610	213750	274420	144180	98546	5.3
Ruminiclostridium_E	2.249e-07	8.9234e-07	66350	28241	44906	51392	50017	123000	40312	117210	17872	34319	103930	51683	39818	111070	83732	4.72
1XD42_69	2.5965e-07	9.9802e-07	45254	9305.9	22042	2220.8	12144	12342	33288	31543	16314	10364	28366	6679.4	7118.6	19017	9861.1	4.33
CAG_314	3.618e-07	1.3485e-06	5653.7	6699.5	18402	21854	1571.6	15046	5300.1	1813.7	13191	4867.4	16701	6393.9	7642.4	29295	13537	4.14
Parasutterella	4.137e-07	1.4966e-06	116070	88306	140530	105660	152540	119760	112620	151030	106940	88679	171210	116390	108690	123830	89934	4.62
Eubacterium_F	7.3204e-07	2.5726e-06	14851	4753	61821	1804.7	3918.9	27535	19088	20720	16578	568.21	33026	7797.5	3393.7	64771	34167	4.51
Kineothrix	1.0922e-06	3.7316e-06	201570	186420	262760	285390	285380	164880	400000	193190	278360	171550	198920	298360	274680	279240	376550	5.07
Acetitomaculum	1.3071e-06	4.3452e-06	13203	6119.2	44881	2645.7	42904	14732	9076.6	17768	8859.7	11736	7227.5	7333.5	18893	18215	21439	4.32
Weissella_A_338544	1.9872e-06	6.4323e-06	0	723.76	3433.8	610.26	649.33	1444.6	3404.9	1508.5	29867	0	1321.9	507.34	3283.1	5706.8	43514	4.34
Ructibacterium	2.1124e-06	6.6622e-06	0	1972.6	0	0	0	0	0	0	0	0	0	0	0	0	0	2.99
Lachnospira	5.0108e-06	1.5408e-05	19859	1235.4	237.13	1779.5	5945.1	17552	39837	4074.9	3098.6	16377	328.07	3630.9	3785.8	8913.2	1679.7	4.3
Coprocola	5.1883e-06	1.5565e-05	9585.2	22875	58207	39553	57634	30852	27944	33119	30153	39693	36448	48860	39669	29754	38799	4.39
CAG_56	6.5094e-06	1.8763e-05	0	5058.3	3687.9	21943	0	6799.1	5830.5	10454	9889.4	17278	9195.4	25661	0	1146.1	0	4.11
Dysosmobacter	6.5595e-06	1.8763e-05	81565	61724	59898	39504	56586	50610	137980	78808	68728	66340	75717	80099	69178	55744	65876	4.69
Lachnoclostridium_B	1.5643e-05	4.3729e-05	3341.9	0	6672.3	1977.9	6442.7	3157.8	15525	6299.9	6964	15964	9649.3	16907	5975.4	15292	4320.6	3.93
Bilifractor	2.2102e-05	6.0412e-05	1573.4	1701.4	356.23	2966.6	0	4344.8	3496.2	2085.1	7852.5	1361.3	5261.8	3651.3	0	3799.4	4313	3.59
UBA6985	2.3041e-05	6.1609e-05	7848.4	29126	21182	28228	17112	21416	11246	14131	20943	4733.9	22075	17837	17772	5808.5	40052	4.25
Emergencia	4.5945e-05	0.00012024	872.59	1728.9	9128.8	6586.6	1680.5	1078	4312.2	2478.8	3734.6	3158.6	1295.5	297.9	1382.2	1181.6	1941.2	3.65
Schaedlerella	4.9026e-05	0.00012563	63123	59898	65086	51131	53594	67643	30460	38195	77773	83644	37631	74452	18448	50344	106640	4.64
Ventrisoma	6.8555e-05	0.00017209	930.28	2021.1	11707	6719.4	11606	6640.1	5334.3	9075.8	10428	3025.8	6944.3	3556.4	7726.2	7528.6	13255	3.79
Luxibacter	7.9668e-05	0.00019388	0	1978.9	0	2846.2	666.87	1300.6	3540.5	8681.3	2761.9	1690.7	4763.1	0	0	0	3949.5	3.64
Porcincola	8.0388e-05	0.00019388	85179	13719	25042	10705	35826	12318	13078	37321	18860	36326	18965	21084	27044	14189	35076	4.57
Clostridium_Q_134526	8.4336e-05	0.00019949	19683	12784	29059	25691	36720	28841	38674	44790	27421	25129	18304	36381	34064	32388	40252	4.2
Sporofaciens	9.3829e-05	0.00021775	57187	6554.9	30496	23418	27367	21119	30970	21380	18805	47696	25246	17066	30643	18722	29253	4.4
CAG_269	0.00013991	0.00031867	34040	110870	33949	19305	35496	27429	54243	21331	49064	66630	33288	20261	34381	17754	46057	4.67
Ventrimonas	0.00015475	0.00034607	16753	7359.3	27048	27816	30986	12853	29784	22195	14949	21506	13995	28581	20120	15136	17601	4.07
Erysipelatoclostridium	0.00027476	0.00060349	2391.9	5458.1	426.95	3412.2	799.48	2503.4	5763.6	3035.8	3206.8	728.35	1513.4	1229	3496.1	582.41	5318.6	3.43
Lawsonibacter	0.00033449	0.0007218	85527	43168	108700	67376	82185	68697	71152	84974	81818	107280	91424	83406	62059	82178	88576	4.52
Acetatifactor	0.00043742	0.00092763	34426	12815	22503	44347	5220.8	11072	51722	31110	16994	26798	15574	8061	24181	27220	31946	4.37
Lactococcus_A_346120	0.00049749	0.0010371	13568	9660.8	15832	10977	11467	9368.2	16136	9415.5	25940	9126.5	12304	11959	10028	12661	10223	3.92
Oribacterium	0.000669	0.0013714	3738	0	1930.9	0	0	848.08	5526.3	1598.5	5907.1	11741	4633.6	7549.8	1651.8	2690.4	2355	3.77
Paludicola	0.00070853	0.0014287	1606.2	257.55	779.71	240.58	1695.3	1771.6	1838.3	4234.9	661.29	310.31	741.44	846.95	2249.6	2058.7	1018.9	3.3
Eubacterium_J	0.00083337	0.0016533	711.39	0	0	535.15	0	816.99	0	0	2239.4	0	10451	0	0	455.15	2374.2	3.72
Butyricicoccus_A_77030	0.0015057	0.0029398	0	0	2167	0	3332.4	0	3863.4	1349.2	241.98	5582.5	1612.9	1768.3	2209.2	3700.6	1612.3	3.45
Eubacterium_R	0.0020518	0.0039433	20972	17724	14221	12346	25726	12072	16685	9285.9	15811	15985	14163	20417	15308	21319	19874	3.91
ZJ304	0.0031554	0.0059709	987.67	0	2641.5	994.58	2211.4	433.99	832.2	5763.4	0	0	1701.9	1509.7	905.85	1663.4	3397.5	3.46
Akkermansia	0.0038234	0.0071254	106280	169590	122610	152570	107530	158690	154370	148140	90362	367130	131280	208520	172190	166910	143770	5.14
Enterenecus	0.0070192	0.012886	22330	19345	54539	31418	42495	32752	30340	12352	15241	32700	24339	20441	35559	43827	24328	4.32
JC017	0.010135	0.018333	0	0	0	0	0	0	0	327.52	0	0	0	0	0	0	0	2.22
Paralachnospira	0.011724	0.020898	1996.7	570.02	4976.9	481.83	2746.5	4604	1761.6	4578.7	4368.4	4196.8	5713	3033.9	1923	2868.5	2868.9	3.42
Avispirillum	0.015912	0.027959	4230.7	1790.8	4074.2	5836.3	6346	5181.8	4999.8	8431.4	5261.1	1419.5	6221.6	3090.2	5118.5	5713.2	8389.8	3.54
CAG_1427	0.016597	0.028753	1001.7	619.31	880.48	0	1241.1	240.76	5667.9	0	582.12	427.47	493.65	0	507.53	0	0	3.45
UBA2658	0.017052	0.029131	1304.2	403.44	1998.9	758.96	4136.4	642.63	711.07	0	0	5731	626.27	537.05	594.58	577.8	0	3.46
Evtepia	0.017979	0.030043	9132.9	1813.1	11670	6353.4	4187.4	4559	5386.6	10159	2185.7	3341.5	5511.3	5178.7	4245.8	9304.4	7239.4	3.69
Clostridium_AP	0.018075	0.030043	18153	0	2849.8	2008.4	3209	0	15054	2805.3	4511.8	0	0	0	3688.7	5862.1	965.95	3.96
Copromonas	0.021929	0.035716	0	4206.8	0	0	902.51	903.83	321.82	1504.8	0	568.21	0	1473.3	421.92	2758.3	0	3.32
Adlercreutzia_404199	0.022068	0.035716	429.37	0	0	0	0	0	671.23	0	468.73	0	3862.9	948.99	0	923.33	0	3.29
CAG_273	0.025986	0.04151	0	0	0	0	2105.7	0	0	0	0	0	0	0	0	0	0	3.02
CAG_475	0.02793	0.044044	431.27	0	1196.3	531.63	0	1027.9	671.86	450.65	1688.1	0	948.53	268.53	0	994.65	1561	2.93
Butyribacter	0.041416	0.064483	8526.1	11932	9504.8	9037	18200	2133.8	22831	29107	1071.4	31548	17560	13538	11393	18512	15110	4.18
Anaerotruncus	0.047815	0.073183	1685.8	3983.9	2010.2	383.71	3359.3	4478.4	1764	6366.1	3170.5	511.39	2083.1	9057.4	3202.9	3845.7	7391.4	3.64
UBA946	0.048675	0.073183	44467	52580	80532	106060	32122	42145	44042	88559	62995	61494	54238	70856	42632	46759	145370	4.75
Scybalousia	0.048788	0.073183	0	567.37	267.17	1941.5	584.2	893.95	747.76	0	0	403.23	1040.9	332	114.67	276.69	0	2.99
Anaerotignum_189125	0.055613	0.082414	1224.4	427.95	790.45	562.88	1431.5	0	639.04	1708.4	4904.6	465.81	0	1045.8	823.27	493.42	2885.7	3.39
UBA2730	0.074624	0.10927	0	0	0	0	0	0	1019.8	0	0	0	662.37	375.94	0	0	0	2.71
C_19	0.082156	0.11889	184.83	0	711.58	0	1064.9	0	0	0	0	0	0	0	376.84	452.99	0	2.73
Enterocloster	0.092404	0.13216	0	0	0	602.05	2954.8	0	573.86	7479.4	5685.5	5091.1	0	795.82	1720.1	0	0	3.57
Limivicinus	0.094278	0.13329	259.67	1229.4	0	0	0	0	0	267.17	0	0	0	0	263.7	0	594.43	2.79
Robinsoniella	0.10771	0.15055	2756.4	3936.6	13093	0	1874.1	0	12459	572.3	0	0	0	0	1334.2	2870.6	3938.7	3.82
Merdicola	0.1095	0.15134	398.77	0	1727.7	236.28	1199	2847	2986.5	3643.5	3197.9	1066.1	828.9	2084.7	5096.7	4062.6	10894	3.74
BX12	0.12089	0.16521	2043.7	2109.3	2367.8	1654.8	5250.2	2474.6	3312.8	3803.5	2928.4	1533.3	3431.8	3031.6	3235	2105.9	2341	3.27
Solibaculum	0.17048	0.23043	0	0	0	0	0	0	0	0	0	0	0	0	0	0	302.66	2.18
CAG_793	0.24571	0.3285	0	179.31	1130	0	1123.9	277.29	1864.5	385.7	0	212.99	0	537.05	0	0	0	2.97
Merdibacter	0.26876	0.35545	0	0	0	0	0	0	118.89	0	0	155.27	156.57	661.67	0	0	0	2.52
Faecousia	0.32005	0.41879	3546	2254.7	5394.2	886.89	3127.9	4512.6	3130.8	4099.4	2575.2	1841.8	3246.1	7109.5	3063.3	2685.5	5849.1	3.49
Choladousia	0.32994	0.4239	0	0	0	0	0	0	853.28	0	0	0	0	0	0	0	594.43	2.63
CAG_317_143701	0.33085	0.4239	2710.9	1616.6	4805.7	6162.1	0	0	1940.1	2531.8	0	3433.7	2346.1	4331.9	2068.2	0	881.04	3.49
Massilioclostridium	0.37608	0.47688	573.89	0	0	0	0	0	0	0	0	0	0	0	0	0	899.24	2.65
Ruminococcus_B	0.41715	0.50304	0	0	0	0	0	0	653.87	0	0	0	0	0	0	0	0	2.52
Lacrimispora	0.41715	0.50304	0	0	0	0	0	0	0	0	0	0	0	148.95	0	0	0	1.88
C_53	0.41715	0.50304	0	0	0	0	0	0	0	1081.5	0	0	0	0	0	0	0	2.73
Anaeroplasma	0.41715	0.50304	0	0	0	0	0	0	0	267.17	0	0	0	0	0	0	0	2.13
Lacticaseibacillus	0.41715	0.50304	0	0	0	0	0	0	0	0	0	0	0	0	0	896.91	0	2.65
Firm_08	0.47678	0.56666	0	0	356.23	0	0	0	131.01	0	0	0	218.71	0	0	0	0	2.25
Gemmiger_A_73129	0.53441	0.56666	0	0	0	341.11	0	0	0	0	0	0	0	0	0	0	0	2.23
CAG_710	0.53441	0.56666	0	0	0	0	0	0	0	0	0	0	203.38	0	0	0	0	2.01
Agathobacter_164117	0.53441	0.56666	0	0	0	0	886.15	0	0	0	0	0	0	0	0	0	0	2.65
Ruminococcus_D	0.53441	0.56666	0	0	0	0	253.19	0	0	0	0	0	0	0	0	0	0	2.11
Flavobacterium	0.53441	0.56666	0	0	0	0	0	0	0	0	0	133.46	0	0	0	0	0	1.83
Latilactobacillus	0.53441	0.56666	328.34	0	0	0	0	0	0	0	0	0	0	0	0	0	0	2.22
Onthomonas	0.53441	0.56666	0	0	0	0	0	0	0	0	0	0	0	0	321.18	0	0	2.21
Eubacterium_N	0.53441	0.56666	0	361.88	0	0	0	0	0	0	0	0	0	0	0	0	0	2.26
CAG_127	0.53441	0.56666	0	0	0	0	421.98	0	0	0	0	0	0	0	0	0	0	2.33
Prevotella	0.53441	0.56666	0	0	0	0	253.19	0	0	0	0	0	0	0	0	0	0	2.11
Phascolarctobacterium_A	0.53441	0.56666	0	0	0	0	168.79	0	0	0	0	0	0	0	0	0	0	1.93
Marseille_P3106	0.53441	0.56666	0	0	0	0	0	0	0	0	0	0	452.16	0	0	0	0	2.36
Murimonas	0.53441	0.56666	0	0	0	0	0	0	0	0	0	186.19	0	0	0	0	0	1.97
Leuconostoc_B	0.54601	0.57401	0	0	0	0	0	0	0	0	2540.8	0	0	268.53	0	0	0	3.1
Klebsiella_724518	0.60735	0.62253	0	0	0	0	843.95	0	0	0	0	0	170.57	0	0	0	0	2.63
Faecalibacterium	0.60735	0.62253	0	0	0	0	2531.9	0	0	0	0	0	0	0	224.24	0	0	3.1
Intestinimonas	0.60735	0.62253	0	0	0	0	720.81	0	0	0	1486.5	0	0	0	0	0	0	2.87
Bariatricus	0.69552	0.70702	372.69	178.69	356.23	0	434.7	966.29	1032.7	572.3	0	0	365.33	602.88	0	714.52	0	2.71
Angelakisella	0.7263	0.73225	1732.3	669.15	1343.8	656.69	1980.2	0	1791.6	0	0	569.33	0	1162.7	0	692.5	0	3
UBA5905	0.90061	0.90061	526.49	596.25	553.31	591.48	438.66	848.61	400.02	1107.8	681.54	1686.5	723.7	1301.2	777.2	288.54	567.64	2.85

## Sheet: Table S3
Table S3: Differential analysis of cecal microbiota (at the Genus level) in each of the fourteen pulse-containing menus vs. control (ANCOM-BC)	Log-Fold Change (LFC)															p-Values															q-Values: FDR Corrected p-Values
Microbiota	(Intercept)	D01	D02	D03	D04	D05	D06	D07	D08	D09	D10	D11	D12	D13	D14	(Intercept)	D01	D02	D03	D04	D05	D06	D07	D08	D09	D10	D11	D12	D13	D14	(Intercept)	D01	D02	D03	D04	D05	D06	D07	D08	D09	D10	D11	D12	D13	D14
d__Bacteria;p__Actinobacteriota;c__Actinomycetia;o__Actinomycetales;f__Bifidobacteriaceae;g__Bifidobacterium_388775	6.62647	1.44293	-0.1874	0.990442	0.223733	0.647677	0.530755	0.578724	1.05607	0.934733	1.02235	0.450246	0.712222	0.852465	0.708824	0	4.22052e-16	0.476057	1.58899e-07	0.244758	0.00221477	0.0350873	0.0053521	5.56947e-09	1.6061e-07	7.09367e-09	0.0517562	0.00012972	2.28335e-05	0.000624584	0	2.59562e-14	0.836499	1.95446e-06	0.484509	0.0129722	0.134867	0.043887	1.71261e-07	3.2925e-06	2.1813e-07	0.167527	0.00132963	0.000280852	0.00365827
d__Bacteria;p__Actinobacteriota;c__Coriobacteriia;o__Coriobacteriales;f__Atopobiaceae;g__NM07-P-09	6.17156	-0.153434	-1.1999	-0.502016	-0.239842	-0.65749	0.652482	-0.27352	-0.683309	0.188968	-0.175655	0.461517	-0.171903	-0.255271	-0.633075	0	0.113234	1.62116e-13	0.000335418	0.0248836	3.13633e-06	5.69677e-07	0.0680383	0.000307205	0.193385	0.245962	9.81234e-05	0.157649	0.10176	6.96508e-09	0	0.282952	3.32339e-12	0.00196459	0.0900202	4.82211e-05	1.16784e-05	0.232464	0.00222272	0.485435	0.52161	0.000862084	0.414564	0.329381	8.56705e-08
d__Bacteria;p__Actinobacteriota;c__Coriobacteriia;o__Coriobacteriales;f__Eggerthellaceae;g__Adlercreutzia_404199	0.197246	-0.200415	-0.211681	-0.199549	-0.226935	-0.201647	0.047482	-0.208785	0.002839	-0.202047	0.917997	0.069541	-0.200809	0.094248	-0.212122	0.342583	0.345803	0.325298	0.345493	0.294198	0.345727	0.881943	0.32302	0.992231	0.34446	0.0565995	0.849607	0.340634	0.795012	0.317399	0.520219	0.582655	0.635105	0.643873	0.502589	0.697121	0.998154	0.633398	0.993452	0.575455	0.178506	0.959632	0.675774	0.90789	0.591517
d__Bacteria;p__Actinobacteriota;c__Coriobacteriia;o__Coriobacteriales;f__Eggerthellaceae;g__Adlercreutzia_404257	1.62169	-1.23366	1.112	-0.051648	0.334256	-1.62609	1.75868	0.914146	0.748381	-0.131651	-0.249817	-0.08716	-0.386797	-0.821828	-0.637172	9.21897e-05	0.0116426	0.0118146	0.921406	0.514269	9.93212e-05	3.22215e-05	0.0804852	0.130883	0.817541	0.685694	0.882984	0.503151	0.163685	0.289333	0.000236236	0.0461947	0.04844	0.944441	0.753037	0.00101804	0.000495405	0.267559	0.335387	0.936229	0.953647	0.959632	0.836319	0.468216	0.583408
d__Bacteria;p__Actinobacteriota;c__Coriobacteriia;o__Coriobacteriales;f__Eggerthellaceae;g__CAG-1427	0.610763	-0.182183	-0.040291	-0.613066	-0.040063	-0.436337	0.923385	-0.622301	-0.26027	-0.31599	-0.294582	-0.62897	-0.29652	-0.63407	-0.625639	0.0297983	0.609059	0.917531	0.0307835	0.920999	0.186954	0.10861	0.0282406	0.477843	0.346208	0.406503	0.0308536	0.407244	0.0268973	0.0277715	0.0621218	0.913589	0.974033	0.105177	0.936222	0.499898	0.310675	0.151026	0.763308	0.575455	0.684929	0.115	0.705508	0.107506	0.0923214
d__Bacteria;p__Actinobacteriota;c__Coriobacteriia;o__Coriobacteriales;f__Eggerthellaceae;g__ZJ304	0.528665	-0.531833	0.652495	-0.135843	0.332907	-0.288929	-0.238885	1.17468	-0.536524	-0.533465	0.281169	0.168256	-0.072716	0.44345	0.572108	0.0453143	0.0470905	0.190162	0.721043	0.426374	0.413257	0.530421	0.0126168	0.0443046	0.0471561	0.489645	0.693595	0.84964	0.267542	0.306784	0.0898977	0.142919	0.467799	0.944233	0.655551	0.747509	0.881646	0.086215	0.155699	0.16572	0.803017	0.959632	0.950617	0.628296	0.591517
d__Bacteria;p__Bacteroidota;c__Bacteroidia;o__Bacteroidales;f__Bacteroidaceae;g__Bacteroides_H	6.73606	0.243478	-1.14381	-0.00024	-0.525026	0.279961	-0.074762	-0.335478	-0.005977	0.307147	0.024961	0.292145	-0.337643	0.188498	0.371132	0	0.0476397	1.89532e-12	0.998659	7.32229e-06	0.0245609	0.565375	0.0671636	0.972405	0.0200454	0.868456	0.0628203	0.0305564	0.315145	0.0212988	0	0.142919	2.91406e-11	0.998659	6.60029e-05	0.107892	0.915015	0.232464	0.993452	0.0913177	0.953647	0.179277	0.117451	0.717829	0.0793863
d__Bacteria;p__Bacteroidota;c__Bacteroidia;o__Bacteroidales;f__Bacteroidaceae;g__Prevotella	-0.010698	0.007529	-0.003736	0.008395	0.1756	0.006297	-0.000416	-0.000841	0.002839	0.005898	-0.006342	-0.007509	0.007135	-0.012609	-0.004178	0.84388	0.914767	0.96175	0.900426	0.292363	0.932282	0.995505	0.989877	0.96573	0.936229	0.930388	0.936226	0.911974	0.870984	0.951765	0.84388	0.929888	0.974033	0.944233	0.502589	0.947692	0.998154	0.995898	0.993452	0.936229	0.953647	0.959632	0.950617	0.90789	0.959566
d__Bacteria;p__Bacteroidota;c__Bacteroidia;o__Bacteroidales;f__Marinilabiliaceae;g__JC017	-0.010698	0.007529	-0.003736	0.008395	-0.018991	0.006297	-0.000416	0.27526	0.002839	0.005898	-0.006342	-0.007509	0.007135	-0.012609	-0.004178	0.84388	0.914767	0.96175	0.900426	0.814648	0.932282	0.995505	0.141818	0.96573	0.936229	0.930388	0.936226	0.911974	0.870984	0.951765	0.84388	0.929888	0.974033	0.944233	0.872659	0.947692	0.998154	0.387409	0.993452	0.936229	0.953647	0.959632	0.950617	0.90789	0.959566
d__Bacteria;p__Bacteroidota;c__Bacteroidia;o__Bacteroidales;f__Muribaculaceae;g__CAG-485	6.47618	-0.585859	-0.909616	-0.970656	-1.56342	-1.1399	0.303925	-0.069294	-0.530403	-1.02233	-0.282563	-0.241248	-0.662975	-0.585932	-1.11108	0	1.92821e-10	2.30112e-17	6.86852e-21	9.75245e-96	4.97354e-17	0.000812926	0.45056	1.92876e-05	2.1724e-13	6.9318e-05	0.0534021	0.00202212	9.77194e-05	1.72811e-09	0	5.92926e-09	5.66077e-16	2.81609e-19	5.99776e-94	3.05873e-15	0.00833249	0.748904	0.000197697	1.33603e-11	0.000852612	0.168422	0.0139386	0.000801299	2.65697e-08
d__Bacteria;p__Bacteroidota;c__Bacteroidia;o__Bacteroidales;f__Muribaculaceae;g__Duncaniella	-0.010698	0.007529	7.50839	0.248185	7.27129	0.006297	-0.000416	-0.000841	0.002839	0.005898	-0.006342	-0.007509	4.03182	-0.012609	-0.004178	0.84388	0.914767	0	0.285663	0	0.932282	0.995505	0.989877	0.96573	0.936229	0.930388	0.936226	8.68136e-05	0.870984	0.951765	0.84388	0.929888	0	0.581519	0	0.947692	0.998154	0.995898	0.993452	0.936229	0.953647	0.959632	0.00106781	0.90789	0.959566
d__Bacteria;p__Bacteroidota;c__Bacteroidia;o__Bacteroidales;f__Muribaculaceae;g__Paramuribaculum	5.9548	-0.377493	-1.82647	-0.269374	-2.14798	-0.122476	0.29149	0.205083	-0.256611	-0.055188	0.208793	0.224858	-0.883124	0.095819	0.43968	0	0.000297521	5.53436e-30	0.0442074	9.78687e-54	0.265264	0.0422881	0.144885	0.144389	0.731472	0.0836651	0.040433	0.00202822	0.474857	0.00077187	0	0.00182975	2.26909e-28	0.135938	4.01262e-52	0.655749	0.147205	0.387409	0.355196	0.936229	0.239321	0.134412	0.0139386	0.898576	0.00431546
d__Bacteria;p__Bacteroidota;c__Bacteroidia;o__Bacteroidales;f__Muribaculaceae;g__UBA7173	6.7933	0.922491	0.27735	1.0543	0.218431	0.670713	-0.018706	0.373355	0.294691	0.639668	-0.005793	0.677632	0.649095	0.589656	0.642214	0	1.6907e-32	0.000565555	2.85254e-36	0.0832276	1.13355e-14	0.928006	0.0204839	0.0348732	7.73861e-09	0.94622	1.3123e-13	2.60402e-10	0.000627722	2.80143e-15	0	2.07956e-30	0.00366122	1.75431e-34	0.217808	4.64754e-13	0.998154	0.119977	0.134044	1.9037e-07	0.96186	4.03533e-12	1.06765e-08	0.00454175	6.89152e-14
d__Bacteria;p__Bacteroidota;c__Bacteroidia;o__Bacteroidales;f__Rikenellaceae;g__Alistipes_A_871400	5.52009	0.971932	0.691446	1.46131	0.479234	0.74085	1.3255	0.84123	1.25175	0.886798	1.3037	0.731415	0.539475	1.21564	1.56418	3.08832e-205	5.14581e-07	0.0022341	3.02435e-13	0.0183765	0.20049	2.50953e-10	0.00050244	9.52193e-10	6.21909e-05	1.56699e-11	0.000187585	0.0212628	1.22673e-07	6.41309e-16	2.11035e-204	7.03261e-06	0.0119476	7.43991e-12	0.0753436	0.524686	1.54336e-08	0.006363	5.80537e-08	0.000588422	9.63701e-10	0.00153819	0.104613	3.7722e-06	1.97203e-14
d__Bacteria;p__Bacteroidota;c__Bacteroidia;o__Flavobacteriales_877923;f__Flavobacteriaceae;g__Flavobacterium	-0.010698	0.007529	-0.003736	0.008395	-0.018991	0.006297	-0.000416	-0.000841	0.002839	0.115759	-0.006342	-0.007509	0.007135	-0.012609	-0.004178	0.84388	0.914767	0.96175	0.900426	0.814648	0.932282	0.995505	0.989877	0.96573	0.377557	0.930388	0.936226	0.911974	0.870984	0.951765	0.84388	0.929888	0.974033	0.944233	0.872659	0.947692	0.998154	0.995898	0.993452	0.604335	0.953647	0.959632	0.950617	0.90789	0.959566
d__Bacteria;p__Firmicutes_A;c__Clostridia_258483;o__Christensenellales;f__Borkfalkiaceae;g__Borkfalkia	2.0639	2.60536	1.37621	1.59674	-0.24097	3.54905	0.321244	0.989579	2.6242	1.4598	2.47742	-1.33396	-0.022726	0.717707	3.34174	6.61133e-05	1.2279e-05	0.102925	0.0191406	0.691091	1.73091e-11	0.665365	0.140334	1.89349e-06	0.011611	5.18566e-06	0.0395461	0.973704	0.340382	5.43183e-10	0.00017302	0.00010788	0.316494	0.0735717	0.872659	4.25803e-10	0.998047	0.387409	2.78994e-05	0.0571264	9.11195e-05	0.134412	0.982373	0.735564	9.5445e-09
d__Bacteria;p__Firmicutes_A;c__Clostridia_258483;o__Christensenellales;f__CAG-314;g__CAG-314	1.54474	-0.027936	1.03055	1.40507	-0.875957	1.57011	-0.40436	-0.82525	1.26385	-0.231787	1.53366	0.641812	0.505831	2.23095	1.44305	0.000136784	0.963081	0.161128	0.026757	0.0930469	0.000289456	0.522066	0.113247	0.00565986	0.695436	0.00310689	0.185403	0.389842	7.13181e-07	0.00161729	0.000343357	0.963081	0.41289	0.0967974	0.233567	0.0027387	0.881646	0.339741	0.0271425	0.936229	0.0166151	0.356321	0.688646	1.25316e-05	0.00795709
d__Bacteria;p__Firmicutes_A;c__Clostridia_258483;o__Christensenellales;f__CAG-917;g__CAG-475	0.197246	-0.200415	0.154741	0.03071	-0.226935	0.282432	0.176721	-0.0097	0.698493	-0.202047	0.333778	-0.016369	-0.200809	0.388407	0.768869	0.274968	0.281584	0.692591	0.913526	0.233332	0.400932	0.549398	0.969622	0.0344689	0.281019	0.310329	0.947886	0.275141	0.236306	0.0336464	0.459619	0.515185	0.974033	0.944233	0.484509	0.736039	0.901013	0.995898	0.134044	0.549153	0.574917	0.963554	0.60329	0.618417	0.108908
d__Bacteria;p__Firmicutes_A;c__Clostridia_258483;o__Clostridiales;f__Clostridiaceae_222000;g__Clostridium_T	1.27695	-1.28012	-1.29139	-1.27926	-1.30664	-0.409815	-1.28807	0.452298	0.727215	-1.28175	2.57518	-1.29516	-1.03203	1.57726	3.86812	0.00110514	0.00115701	0.00109043	0.00114692	0.000968627	0.483795	0.00109822	0.429363	0.281259	0.00116075	3.00865e-09	0.00116494	0.0258507	0.0211128	4.77112e-21	0.00269377	0.00646876	0.00638679	0.00613355	0.00518005	0.804146	0.00900538	0.723448	0.574815	0.00839836	1.23355e-07	0.00796041	0.107241	0.0942769	1.95616e-19
d__Bacteria;p__Firmicutes_A;c__Clostridia_258483;o__Eubacteriales_45227;f__Oscillospiraceae_45227;g__Ructibacterium	-0.010698	0.881914	-0.003736	0.008395	-0.018991	0.006297	-0.000416	-0.000841	0.002839	0.005898	-0.006342	-0.007509	0.007135	-0.012609	-0.004178	0.84388	0.00859679	0.96175	0.900426	0.814648	0.932282	0.995505	0.989877	0.96573	0.936229	0.930388	0.936226	0.911974	0.870984	0.951765	0.84388	0.0352469	0.974033	0.944233	0.872659	0.947692	0.998154	0.995898	0.993452	0.936229	0.953647	0.959632	0.950617	0.90789	0.959566
d__Bacteria;p__Firmicutes_A;c__Clostridia_258483;o__Lachnospirales;f__Anaerotignaceae;g__Anaerotignum_189125	0.447799	-0.243023	-0.119677	-0.193607	-0.013049	-0.452199	-0.182812	0.288818	1.14774	-0.222341	-0.464838	-0.002185	-0.156918	-0.22697	0.37087	0.155566	0.516037	0.785409	0.618842	0.976547	0.156741	0.65649	0.54706	0.023078	0.558174	0.145038	0.995948	0.708017	0.566514	0.521829	0.277314	0.793407	0.974033	0.944233	0.979589	0.428426	0.998047	0.884344	0.0946197	0.858192	0.379566	0.995948	0.950617	0.90789	0.867365
d__Bacteria;p__Firmicutes_A;c__Clostridia_258483;o__Lachnospirales;f__Anaerotignaceae;g__Coprocola	2.35573	1.13705	2.03877	1.74145	2.10367	1.33034	1.24272	1.41822	1.44659	1.68614	1.60538	1.9866	1.85508	1.56057	1.66882	5.62498e-11	0.00400672	5.24915e-07	9.94576e-06	1.31353e-08	0.00219173	0.00281974	0.000195459	0.000141144	8.42911e-06	8.97055e-05	2.42901e-07	5.00441e-07	2.21892e-05	6.86195e-05	1.6875e-10	0.017601	5.86951e-06	7.6458e-05	2.01956e-07	0.0129722	0.0204017	0.003435	0.00108504	0.000103678	0.00100307	3.7346e-06	1.23109e-05	0.000280852	0.000527512
d__Bacteria;p__Firmicutes_A;c__Clostridia_258483;o__Lachnospirales;f__Lachnospiraceae;g__14-2	5.31428	-0.680432	-0.961022	-0.481989	0.485268	-1.03415	0.164683	-0.168527	-0.714614	-0.606124	-0.187569	-0.201625	0.242595	0.287026	0.472792	0	2.89779e-07	1.91495e-08	0.00599645	0.000709276	4.50393e-06	0.373009	0.370394	1.38336e-06	0.00235353	0.234833	0.17189	0.142959	0.0329051	0.0257391	0	5.09182e-06	2.35539e-07	0.0283678	0.00415433	6.15537e-05	0.689976	0.679977	2.43076e-05	0.0144742	0.507138	0.335594	0.394579	0.122646	0.0879419
d__Bacteria;p__Firmicutes_A;c__Clostridia_258483;o__Lachnospirales;f__Lachnospiraceae;g__1XD42-69	4.17998	-1.76735	-1.25831	-3.39367	-1.27263	-1.67364	-1.39136	-0.992091	-1.33921	-2.32501	-0.400019	-3.42977	-1.88654	-0.788287	-1.78469	4.29841e-163	4.19248e-07	0.0148638	1.71996e-16	6.42535e-11	0.000900741	0.0146738	0.0365781	0.000552259	1.20478e-05	0.0423209	2.3763e-10	5.52672e-09	0.000405486	9.89647e-05	2.51764e-162	6.44594e-06	0.0589757	5.28887e-15	1.3172e-09	0.00651713	0.0717239	0.158067	0.00357515	0.000134716	0.151804	5.8457e-09	1.69947e-07	0.00311717	0.000676259
d__Bacteria;p__Firmicutes_A;c__Clostridia_258483;o__Lachnospirales;f__Lachnospiraceae;g__Acetatifactor	3.68458	-1.71169	-0.792212	-0.50718	-2.10828	-1.23388	0.359963	0.065818	-0.676483	-0.706201	-0.522446	-1.28456	-0.564857	-0.016854	-0.314238	3.17641e-63	0.00333404	0.140944	0.426938	7.51253e-06	0.00964207	0.32418	0.801169	0.0947492	0.148838	0.0483187	0.00125786	0.239558	0.954132	0.533408	1.26032e-62	0.0151884	0.385247	0.761062	6.60029e-05	0.0456144	0.675399	0.995898	0.275738	0.381397	0.15937	0.00814297	0.577758	0.954132	0.874789
d__Bacteria;p__Firmicutes_A;c__Clostridia_258483;o__Lachnospirales;f__Lachnospiraceae;g__Acetitomaculum	2.76661	-1.08193	1.40531	-1.81343	1.16398	0.015466	-0.533783	-0.317811	-0.707483	-0.195198	-0.898721	-1.12382	0.41733	0.421146	0.715217	2.43839e-19	0.0410556	4.54476e-05	0.000163764	0.00231762	0.975407	0.310826	0.583676	0.194006	0.661675	0.0828365	0.0617809	0.369714	0.270729	0.0460493	9.08853e-19	0.129483	0.000349379	0.00100715	0.0114027	0.983402	0.670731	0.897402	0.45024	0.936229	0.239321	0.179277	0.68626	0.628296	0.138148
d__Bacteria;p__Firmicutes_A;c__Clostridia_258483;o__Lachnospirales;f__Lachnospiraceae;g__Agathobacter_164117	-0.010698	0.007529	-0.003736	0.008395	0.290113	0.006297	-0.000416	-0.000841	0.002839	0.005898	-0.006342	-0.007509	0.007135	-0.012609	-0.004178	0.84388	0.914767	0.96175	0.900426	0.280193	0.932282	0.995505	0.989877	0.96573	0.936229	0.930388	0.936226	0.911974	0.870984	0.951765	0.84388	0.929888	0.974033	0.944233	0.502589	0.947692	0.998154	0.995898	0.993452	0.936229	0.953647	0.959632	0.950617	0.90789	0.959566
d__Bacteria;p__Firmicutes_A;c__Clostridia_258483;o__Lachnospirales;f__Lachnospiraceae;g__Bariatricus	0.183893	-0.048432	0.031592	-0.186196	0.108305	0.254927	0.291885	0.020781	-0.191752	-0.188694	0.007012	0.098794	-0.187456	0.236021	-0.198769	0.31201	0.833068	0.915214	0.317072	0.696068	0.447854	0.384699	0.940957	0.30189	0.317043	0.977665	0.740311	0.311447	0.446826	0.287354	0.485787	0.929888	0.974033	0.599998	0.872659	0.786944	0.695852	0.995898	0.575731	0.557048	0.982725	0.959632	0.638466	0.858744	0.583408
d__Bacteria;p__Firmicutes_A;c__Clostridia_258483;o__Lachnospirales;f__Lachnospiraceae;g__Bilifractor	0.665459	0.280396	-0.449974	0.659681	-0.695148	0.761775	0.940689	0.076579	1.68762	-0.099882	1.27567	0.867357	-0.669022	0.728238	0.766098	0.025945	0.499641	0.236127	0.138496	0.0225647	0.140544	0.0334538	0.866386	2.28354e-05	0.812474	0.00348946	0.0566886	0.0261563	0.157083	0.183003	0.0559867	0.777922	0.547994	0.327597	0.0841048	0.402021	0.132736	0.995898	0.000216058	0.936229	0.0178835	0.174317	0.107241	0.468216	0.435526
d__Bacteria;p__Firmicutes_A;c__Clostridia_258483;o__Lachnospirales;f__Lachnospiraceae;g__Butyribacter	2.44643	-0.560697	-0.987018	-0.671742	0.111213	-1.6054	0.052147	-0.146261	-2.17097	0.335389	0.57925	-0.965195	-0.428202	-0.466188	-0.939513	9.01658e-17	0.334527	0.152469	0.225169	0.838135	0.00077873	0.94024	0.83911	7.00815e-08	0.591755	0.217104	0.145542	0.49095	0.504559	0.232774	2.9974e-16	0.571484	0.40769	0.48589	0.888712	0.00598649	0.998154	0.995898	1.72401e-06	0.887633	0.494515	0.29347	0.827217	0.90789	0.523499
d__Bacteria;p__Firmicutes_A;c__Clostridia_258483;o__Lachnospirales;f__Lachnospiraceae;g__C-53	-0.010698	0.007529	-0.003736	0.008395	-0.018991	0.006297	-0.000416	0.284154	0.002839	0.005898	-0.006342	-0.007509	0.007135	-0.012609	-0.004178	0.84388	0.914767	0.96175	0.900426	0.814648	0.932282	0.995505	0.283654	0.96573	0.936229	0.930388	0.936226	0.911974	0.870984	0.951765	0.84388	0.929888	0.974033	0.944233	0.872659	0.947692	0.998154	0.601542	0.993452	0.936229	0.953647	0.959632	0.950617	0.90789	0.959566
d__Bacteria;p__Firmicutes_A;c__Clostridia_258483;o__Lachnospirales;f__Lachnospiraceae;g__CAG-127	-0.010698	0.007529	-0.003736	0.008395	0.220798	0.006297	-0.000416	-0.000841	0.002839	0.005898	-0.006342	-0.007509	0.007135	-0.012609	-0.004178	0.84388	0.914767	0.96175	0.900426	0.284167	0.932282	0.995505	0.989877	0.96573	0.936229	0.930388	0.936226	0.911974	0.870984	0.951765	0.84388	0.929888	0.974033	0.944233	0.502589	0.947692	0.998154	0.995898	0.993452	0.936229	0.953647	0.959632	0.950617	0.90789	0.959566
d__Bacteria;p__Firmicutes_A;c__Clostridia_258483;o__Lachnospirales;f__Lachnospiraceae;g__CAG-317_143701	0.369968	-0.039916	0.514393	0.990677	-0.399657	-0.374369	0.204806	0.038959	-0.377828	0.506516	0.226549	0.345295	0.198827	-0.393275	-0.029857	0.278362	0.932493	0.4136	0.105626	0.248806	0.277865	0.696553	0.94007	0.271169	0.356656	0.656605	0.57201	0.689693	0.255382	0.950014	0.459619	0.940136	0.737288	0.273045	0.484509	0.655749	0.998154	0.995898	0.574815	0.584915	0.953647	0.837586	0.950617	0.62824	0.959566
d__Bacteria;p__Firmicutes_A;c__Clostridia_258483;o__Lachnospirales;f__Lachnospiraceae;g__CAG-56	-0.010698	1.24637	0.859157	3.00716	-0.018991	1.64152	1.05966	1.27209	1.68075	2.50377	1.09944	3.11224	0.007135	0.462576	-0.004178	0.84388	0.0070835	0.0925851	6.98997e-10	0.814648	0.00159971	0.0467865	0.0272833	0.00166751	3.71802e-06	0.047031	1.44587e-08	0.911974	0.16048	0.951765	0.84388	0.0300438	0.307783	1.07471e-08	0.872659	0.0109314	0.155533	0.151026	0.00976682	5.08129e-05	0.15937	2.96404e-07	0.950617	0.468216	0.959566
d__Bacteria;p__Firmicutes_A;c__Clostridia_258483;o__Lachnospirales;f__Lachnospiraceae;g__CAG-95	5.51934	0.824408	0.778119	0.141106	0.332895	0.849822	0.228687	0.259048	0.016793	-0.273055	0.248412	-1.61063	-0.246463	0.197555	0.952526	1.90943e-230	9.08768e-06	0.000413159	0.702283	0.121199	2.06803e-05	0.413645	0.427537	0.945405	0.220376	0.183939	5.05363e-06	0.379396	0.369926	0.000123431	1.38153e-229	8.59834e-05	0.00282325	0.944233	0.286682	0.000231243	0.726834	0.723448	0.993452	0.521274	0.45249	5.65087e-05	0.68626	0.782775	0.000799052
d__Bacteria;p__Firmicutes_A;c__Clostridia_258483;o__Lachnospirales;f__Lachnospiraceae;g__Choladousia	-0.010698	0.007529	-0.003736	0.008395	-0.018991	0.006297	0.284578	-0.000841	0.002839	0.005898	-0.006342	-0.007509	0.007135	-0.012609	0.309711	0.84388	0.914767	0.96175	0.900426	0.814648	0.932282	0.271074	0.989877	0.96573	0.936229	0.930388	0.936226	0.911974	0.870984	0.244404	0.84388	0.929888	0.974033	0.944233	0.872659	0.947692	0.646055	0.995898	0.993452	0.936229	0.953647	0.959632	0.950617	0.90789	0.527398
d__Bacteria;p__Firmicutes_A;c__Clostridia_258483;o__Lachnospirales;f__Lachnospiraceae;g__Clostridium_AP	1.98112	-1.98429	-1.49606	-1.62789	-1.33466	-1.98552	-0.262578	-1.57475	-1.31648	-1.98592	-1.99816	-1.99933	-1.31135	-1.17196	-1.61899	0.00186832	0.00188527	0.06084	0.0237088	0.0758081	0.00188616	0.775554	0.0347419	0.0923915	0.00188074	0.00175863	0.00182966	0.0902807	0.160493	0.0230083	0.0044193	0.00966203	0.20787	0.088369	0.217808	0.0122104	0.998154	0.158067	0.275738	0.0128517	0.0103006	0.00978468	0.284731	0.468216	0.0808578
d__Bacteria;p__Firmicutes_A;c__Clostridia_258483;o__Lachnospirales;f__Lachnospiraceae;g__Clostridium_N_143832	-0.010698	0.007529	-0.003736	0.330283	-0.018991	0.006297	-0.000416	0.313961	0.328648	0.305471	-0.006342	3.056	0.007135	-0.012609	0.430754	0.84388	0.914767	0.96175	0.28334	0.814648	0.932282	0.995505	0.321067	0.286471	0.274449	0.930388	3.90073e-16	0.911974	0.870984	0.31426	0.84388	0.929888	0.974033	0.581519	0.872659	0.947692	0.998154	0.633398	0.574815	0.549153	0.953647	1.5993e-14	0.950617	0.90789	0.591517
d__Bacteria;p__Firmicutes_A;c__Clostridia_258483;o__Lachnospirales;f__Lachnospiraceae;g__Clostridium_Q_134526	3.28233	-0.548253	0.501783	0.010016	0.755805	0.499544	0.722157	0.830788	-0.485278	0.254969	-0.085174	0.765132	0.760068	0.602565	0.87632	1.10401e-63	0.161819	0.023865	0.98141	0.000270862	0.0412171	0.014312	0.00039789	0.446019	0.301493	0.824656	0.00139314	0.000488391	0.025733	8.18515e-05	4.52645e-63	0.355423	0.091731	0.989454	0.00185089	0.158428	0.0717239	0.006118	0.721847	0.549153	0.953647	0.0085678	0.00429087	0.107506	0.00059222
d__Bacteria;p__Firmicutes_A;c__Clostridia_258483;o__Lachnospirales;f__Lachnospiraceae;g__COE1	5.00177	-0.835019	1.17937	0.294899	1.53194	-0.301087	0.759963	0.774514	0.214309	-0.159463	0.554141	0.875183	1.13678	0.404367	-0.12034	1.06642e-74	0.1517	0.000268592	0.461396	3.83853e-07	0.357019	0.0151611	0.0329207	0.534182	0.716482	0.203047	0.00227873	0.000104842	0.193682	0.757099	4.68464e-74	0.34554	0.00194334	0.810739	5.24598e-06	0.708279	0.0717239	0.158067	0.831701	0.936229	0.480285	0.0116785	0.00117232	0.54143	0.959566
d__Bacteria;p__Firmicutes_A;c__Clostridia_258483;o__Lachnospirales;f__Lachnospiraceae;g__Copromonas	-0.010698	1.32421	-0.003736	0.008395	0.460588	0.461224	0.198668	0.506309	0.002839	0.245687	-0.006342	0.612879	0.226857	0.854394	-0.004178	0.84388	0.00184451	0.96175	0.900426	0.0772837	0.110947	0.264783	0.13309	0.96573	0.261339	0.930388	0.0641316	0.250442	0.0539468	0.951765	0.84388	0.00966203	0.974033	0.944233	0.217808	0.332842	0.646055	0.3807	0.993452	0.549153	0.953647	0.179277	0.587979	0.195161	0.959566
d__Bacteria;p__Firmicutes_A;c__Clostridia_258483;o__Lachnospirales;f__Lachnospiraceae;g__Enterocloster	-0.010698	0.007529	-0.003736	0.238654	0.570724	0.006297	0.255427	1.15462	1.0525	0.958777	-0.006342	0.402366	0.350534	-0.012609	-0.004178	0.84388	0.914767	0.96175	0.292915	0.158087	0.932282	0.356089	0.0398379	0.0365026	0.0415356	0.930388	0.130872	0.302587	0.870984	0.951765	0.84388	0.929888	0.974033	0.581519	0.350365	0.947692	0.689976	0.158067	0.13578	0.150261	0.953647	0.277538	0.630817	0.90789	0.959566
d__Bacteria;p__Firmicutes_A;c__Clostridia_258483;o__Lachnospirales;f__Lachnospiraceae;g__Eubacterium_F	2.83119	-1.12487	0.039823	-2.29878	-1.62532	0.40502	-0.42342	-0.082389	-1.23332	-2.5962	0.956048	-1.45775	-2.00635	0.427738	1.09446	3.56693e-18	0.0198018	0.966114	1.18414e-06	0.00113842	0.45878	0.528144	0.893339	0.0806459	2.36873e-11	0.0142118	0.028601	0.000167054	0.585177	0.00315322	1.25352e-17	0.0738067	0.974033	1.04035e-05	0.00583439	0.788048	0.881646	0.995898	0.261038	9.71178e-10	0.0647425	0.112101	0.00158058	0.90789	0.0138516
d__Bacteria;p__Firmicutes_A;c__Clostridia_258483;o__Lachnospirales;f__Lachnospiraceae;g__Eubacterium_G	-0.010698	1.82542	-0.003736	0.008395	-0.018991	0.205382	-0.000416	1.03825	0.002839	0.005898	-0.006342	3.75762	0.007135	2.01252	0.251788	0.84388	3.78198e-09	0.96175	0.900426	0.814648	0.306042	0.995505	0.000517344	0.96573	0.936229	0.930388	3.72534e-178	0.911974	6.3993e-09	0.343081	0.84388	9.30367e-08	0.974033	0.944233	0.872659	0.655749	0.998154	0.006363	0.993452	0.936229	0.953647	2.29108e-176	0.950617	3.93557e-07	0.629835
d__Bacteria;p__Firmicutes_A;c__Clostridia_258483;o__Lachnospirales;f__Lachnospiraceae;g__Eubacterium_J	0.253208	-0.256376	-0.267642	-0.035788	-0.282897	0.185612	-0.264322	-0.264746	0.651803	-0.258008	1.43831	-0.271415	-0.256771	-0.020672	0.451481	0.281879	0.284426	0.268421	0.909746	0.244062	0.588858	0.271887	0.266652	0.122466	0.283393	0.0171047	0.272672	0.280376	0.947117	0.383184	0.459619	0.515185	0.566762	0.944233	0.484509	0.905369	0.646055	0.585681	0.320497	0.549153	0.0751383	0.513152	0.60329	0.954132	0.686288
d__Bacteria;p__Firmicutes_A;c__Clostridia_258483;o__Lachnospirales;f__Lachnospiraceae;g__Eubacterium_S	0.69914	-0.702308	-0.371018	-0.522266	-0.31294	-0.072031	1.25752	-0.434577	1.14721	-0.70394	1.31831	-0.717347	-0.508112	0.704832	-0.416952	0.0222499	0.0230689	0.391285	0.13576	0.416577	0.859876	0.0117156	0.275345	0.00826273	0.0230971	0.000404783	0.0228789	0.144358	0.115891	0.31391	0.0488704	0.0834553	0.707766	0.32742	0.648595	0.947692	0.0686199	0.594166	0.0376413	0.101462	0.00331922	0.0938037	0.394579	0.365503	0.591517
d__Bacteria;p__Firmicutes_A;c__Clostridia_258483;o__Lachnospirales;f__Lachnospiraceae;g__Kineothrix	5.72811	-0.099739	0.230637	0.381174	0.312389	-0.15663	0.713816	-0.137092	0.273661	-0.215397	0.041621	0.452804	0.415268	0.388898	0.66798	0	0.536163	0.15834	0.00977836	0.0210122	0.235031	3.89716e-07	0.389035	0.10088	0.0864203	0.740285	0.00148999	0.0020398	0.00643073	8.44041e-07	0	0.814173	0.41289	0.0445459	0.0807657	0.602267	1.16784e-05	0.683589	0.275738	0.265742	0.953647	0.00863221	0.0139386	0.0359536	8.65142e-06
d__Bacteria;p__Firmicutes_A;c__Clostridia_258483;o__Lachnospirales;f__Lachnospiraceae;g__Lachnoclostridium_B	0.639581	-0.64275	0.940191	-0.071839	0.610835	0.440163	2.3255	0.679704	0.662616	2.31524	1.67914	2.37623	0.90279	2.32102	0.27769	0.140961	0.14109	0.175608	0.898918	0.355443	0.463736	4.91863e-05	0.324423	0.31829	1.46844e-05	0.00437598	3.83875e-05	0.158411	4.40201e-05	0.69096	0.254974	0.327435	0.440812	0.944233	0.582927	0.788048	0.000549992	0.633398	0.575731	0.000150515	0.0215298	0.000393472	0.414564	0.000442463	0.959566
d__Bacteria;p__Firmicutes_A;c__Clostridia_258483;o__Lachnospirales;f__Lachnospiraceae;g__Lachnospira	2.58548	-1.99893	-2.40187	-1.94039	-1.07272	-0.140231	1.39529	-1.4401	-1.83891	-0.371205	-2.40793	-1.92053	-1.34628	-0.910593	-1.74805	1.09322e-06	0.000870292	1.72788e-05	0.00196167	0.112065	0.862006	0.0145596	0.0372385	0.00561391	0.617109	1.72022e-05	0.00611269	0.0433805	0.223522	0.00700678	3.12711e-06	0.00509743	0.000141686	0.0100536	0.274987	0.947692	0.0717239	0.158067	0.0271425	0.892993	0.000264485	0.0289177	0.152451	0.597678	0.0297184
d__Bacteria;p__Firmicutes_A;c__Clostridia_258483;o__Lachnospirales;f__Lachnospiraceae;g__Lacrimispora	-0.010698	0.007529	-0.003736	0.008395	-0.018991	0.006297	-0.000416	-0.000841	0.002839	0.005898	-0.006342	0.146524	0.007135	-0.012609	-0.004178	0.84388	0.914767	0.96175	0.900426	0.814648	0.932282	0.995505	0.989877	0.96573	0.936229	0.930388	0.371867	0.911974	0.870984	0.951765	0.84388	0.929888	0.974033	0.944233	0.872659	0.947692	0.998154	0.995898	0.993452	0.936229	0.953647	0.609862	0.950617	0.90789	0.959566
d__Bacteria;p__Firmicutes_A;c__Clostridia_258483;o__Lachnospirales;f__Lachnospiraceae;g__Luxibacter	-0.010698	0.568477	-0.003736	0.970773	0.229499	0.494569	1.16748	2.16928	0.972263	0.690059	1.38128	-0.007509	0.007135	-0.012609	1.4473	0.84388	0.108263	0.96175	0.0170078	0.368847	0.115987	0.00604084	1.68695e-08	0.00939848	0.0367581	0.00156418	0.936226	0.911974	0.870984	0.00262385	0.84388	0.277425	0.974033	0.0674825	0.590034	0.339675	0.0391065	2e-06	0.0412862	0.145604	0.0100967	0.959632	0.950617	0.90789	0.0119531
d__Bacteria;p__Firmicutes_A;c__Clostridia_258483;o__Lachnospirales;f__Lachnospiraceae;g__Merdisoma	4.85332	-1.09448	-0.13977	-0.996497	-0.619466	-0.608376	-0.485441	-0.696701	-0.19877	-0.547376	0.337871	-0.903066	-0.373214	0.35198	-0.581186	0	1.08308e-11	0.497523	3.3231e-09	5.3326e-06	0.0679234	0.019434	0.00274628	0.355168	0.00384783	0.0492364	8.78364e-05	0.0334336	0.0727741	0.000133808	0	4.44061e-10	0.849935	4.54157e-08	5.46591e-05	0.232072	0.0885328	0.027217	0.619597	0.0225373	0.15937	0.000831067	0.120951	0.248645	0.000822922
d__Bacteria;p__Firmicutes_A;c__Clostridia_258483;o__Lachnospirales;f__Lachnospiraceae;g__Murimonas	-0.010698	0.007529	-0.003736	0.008395	-0.018991	0.006297	-0.000416	-0.000841	0.002839	0.144527	-0.006342	-0.007509	0.007135	-0.012609	-0.004178	0.84388	0.914767	0.96175	0.900426	0.814648	0.932282	0.995505	0.989877	0.96573	0.322944	0.930388	0.936226	0.911974	0.870984	0.951765	0.84388	0.929888	0.974033	0.944233	0.872659	0.947692	0.998154	0.995898	0.993452	0.557048	0.953647	0.959632	0.950617	0.90789	0.959566
d__Bacteria;p__Firmicutes_A;c__Clostridia_258483;o__Lachnospirales;f__Lachnospiraceae;g__Oribacterium	0.662642	-0.665811	-0.256442	-0.664945	-0.692331	-0.366148	0.109494	-0.151905	1.15452	1.48698	0.693008	1.03344	0.030019	0.223534	0.277427	0.126749	0.126942	0.654252	0.126989	0.114019	0.467703	0.868534	0.782112	0.0490549	0.0195329	0.263529	0.133488	0.955914	0.704718	0.651694	0.232688	0.300266	0.974033	0.312393	0.274987	0.788048	0.998154	0.995898	0.167604	0.0913177	0.522807	0.278289	0.982373	0.90789	0.959566
d__Bacteria;p__Firmicutes_A;c__Clostridia_258483;o__Lachnospirales;f__Lachnospiraceae;g__Paralachnospira	0.866764	-0.639674	0.628549	-0.551262	0.241326	1.15199	-0.124554	0.872788	0.458989	0.734972	1.28772	0.363163	-0.003216	0.418874	0.132414	0.00802184	0.107287	0.296472	0.14544	0.61468	0.00335505	0.793433	0.0501664	0.386196	0.110295	0.00164175	0.469222	0.994706	0.388981	0.819465	0.0179398	0.277425	0.588163	0.33128	0.849502	0.0187578	0.998154	0.186984	0.650714	0.308325	0.0100967	0.730561	0.994706	0.797412	0.959566
d__Bacteria;p__Firmicutes_A;c__Clostridia_258483;o__Lachnospirales;f__Lachnospiraceae;g__Porcincola	4.75181	-2.12418	-1.49977	-2.56006	-1.03823	-2.11155	-1.93886	-1.24396	-1.97601	-1.25245	-1.71287	-1.51173	-1.20807	-2.14231	-0.811934	1.34783e-143	2.97471e-06	0.00286241	9.37677e-07	0.000475887	1.33684e-06	5.10339e-07	0.0152581	0.000106317	0.00632622	3.72785e-05	0.000222285	3.01251e-05	3.05212e-05	0.00155324	7.20797e-143	3.32626e-05	0.0146698	8.87187e-06	0.00308074	2.34902e-05	1.16784e-05	0.098776	0.000871798	0.0338315	0.000509473	0.00170881	0.00041171	0.000341283	0.00795709
d__Bacteria;p__Firmicutes_A;c__Clostridia_258483;o__Lachnospirales;f__Lachnospiraceae;g__Robinsoniella	0.621738	0.068728	0.109593	-0.624041	-0.282539	-0.626139	0.358584	-0.417064	-0.629597	-0.626538	-0.638777	-0.639945	0.019271	0.237203	0.554539	0.0991133	0.90365	0.886266	0.0996983	0.568497	0.0997245	0.608043	0.3358	0.0965594	0.0994394	0.0928191	0.0962053	0.969069	0.679258	0.384991	0.187553	0.929888	0.974033	0.266585	0.808411	0.314516	0.97129	0.635436	0.275738	0.298318	0.253706	0.234774	0.982373	0.90789	0.686288
d__Bacteria;p__Firmicutes_A;c__Clostridia_258483;o__Lachnospirales;f__Lachnospiraceae;g__Ruminococcus_B	-0.010698	0.007529	-0.003736	0.008395	-0.018991	0.006297	0.275684	-0.000841	0.002839	0.005898	-0.006342	-0.007509	0.007135	-0.012609	-0.004178	0.84388	0.914767	0.96175	0.900426	0.814648	0.932282	0.283634	0.989877	0.96573	0.936229	0.930388	0.936226	0.911974	0.870984	0.951765	0.84388	0.929888	0.974033	0.944233	0.872659	0.947692	0.646055	0.995898	0.993452	0.936229	0.953647	0.959632	0.950617	0.90789	0.959566
d__Bacteria;p__Firmicutes_A;c__Clostridia_258483;o__Lachnospirales;f__Lachnospiraceae;g__Schaedlerella	4.47135	-0.026748	0.093971	-0.227725	-0.103902	0.170099	-0.697982	-0.622472	0.002766	0.257571	-0.484179	0.334065	-1.13101	-0.415694	0.593775	3.25642e-176	0.911533	0.619343	0.418007	0.605045	0.388888	0.00165098	0.0192033	0.993452	0.239604	0.0431962	0.0804742	7.025e-07	0.243208	0.00770431	2.00269e-175	0.929888	0.974033	0.756102	0.845688	0.735896	0.0126919	0.1181	0.993452	0.549153	0.151804	0.206215	1.44013e-05	0.623221	0.0315877
d__Bacteria;p__Firmicutes_A;c__Clostridia_258483;o__Lachnospirales;f__Lachnospiraceae;g__Sporofaciens	4.31272	-2.41311	-0.687321	-1.06011	-0.854602	-1.07424	-0.488905	-1.2273	-1.26903	-0.125588	-0.937163	-1.50558	-0.345194	-1.23175	-1.49068	1.80346e-90	1.18334e-07	0.0312127	0.0156538	0.0445246	0.0172419	0.0765427	0.00435432	0.00178865	0.61562	0.0340225	0.00345678	0.136305	0.00462252	0.0452239	8.53175e-90	2.42585e-06	0.116338	0.0654587	0.148014	0.0785465	0.234203	0.038256	0.0100001	0.892993	0.134992	0.0170074	0.389896	0.0270748	0.138148
d__Bacteria;p__Firmicutes_A;c__Clostridia_258483;o__Lachnospirales;f__Lachnospiraceae;g__UBA3282	4.70398	-0.49606	1.00442	-0.324305	0.451295	-0.998546	0.820865	1.34829	0.128064	-0.032196	-0.113857	1.08386	1.25281	0.798091	1.04234	1.3746e-86	0.189693	0.00515301	0.546507	0.0793969	0.0976493	0.0423921	4.62764e-06	0.673981	0.927194	0.694367	0.00154397	3.01455e-06	0.00776994	3.45929e-05	6.26207e-86	0.40228	0.0243777	0.920828	0.217808	0.314516	0.147205	0.000142	0.993452	0.936229	0.953647	0.00863221	4.63486e-05	0.0398209	0.000283662
d__Bacteria;p__Firmicutes_A;c__Clostridia_258483;o__Lachnospirales;f__Lachnospiraceae;g__Ventrimonas	2.93289	-0.748836	0.771646	0.773195	0.842375	-0.211254	0.76994	0.427645	0.147217	0.409252	0.189019	0.882701	0.589205	0.227382	0.074473	2.89941e-18	0.115021	0.032165	0.0489421	0.0208118	0.67237	0.0430843	0.247527	0.689608	0.296418	0.594881	0.0157381	0.0992446	0.545484	0.897085	1.04891e-17	0.282952	0.116362	0.146826	0.0807657	0.947692	0.147205	0.57445	0.993452	0.549153	0.903339	0.0691353	0.297734	0.90789	0.959566
d__Bacteria;p__Firmicutes_A;c__Clostridia_258483;o__Lachnospirales;f__Lachnospiraceae;g__Ventrisoma	0.278339	0.495388	1.98396	1.8161	2.24293	1.84684	1.27295	1.70428	2.14851	0.715735	1.66913	0.917054	2.36258	1.92004	2.78682	0.281854	0.252434	0.000636477	3.44284e-05	1.33142e-06	1.98307e-05	0.0139449	0.00138639	2.11684e-06	0.123357	0.000657977	0.0723287	8.4726e-19	4.67644e-05	4.17139e-22	0.459619	0.492847	0.00391433	0.000235261	1.48877e-05	0.000231243	0.0717239	0.015502	2.78994e-05	0.329846	0.00476066	0.193401	5.21065e-17	0.000442463	2.56541e-20
d__Bacteria;p__Firmicutes_A;c__Clostridia_258483;o__Oscillospirales;f__Acutalibacteraceae;g__Acutalibacter	4.72032	-0.586351	-0.774226	-0.822407	-0.905535	-0.077791	-0.236537	0.093405	0.05253	-0.103193	-0.292629	0.281658	-1.15309	0.312269	0.26371	3.18173e-305	0.00242714	1.39697e-06	0.00044926	5.73567e-07	0.674335	0.216752	0.594095	0.753554	0.579825	0.0406535	0.0973452	0.0054489	0.0270951	0.104696	2.44596e-304	0.0119416	1.43189e-05	0.00251177	7.05487e-06	0.947692	0.573382	0.902145	0.993452	0.880474	0.151527	0.234774	0.0352744	0.107506	0.268283
d__Bacteria;p__Firmicutes_A;c__Clostridia_258483;o__Oscillospirales;f__Acutalibacteraceae;g__Eubacterium_R	3.46767	-0.133773	-0.43037	-0.832785	0.225052	-0.490799	-0.499155	-1.31447	-0.307504	-0.364539	-0.333991	-0.003183	-0.230903	0.071857	0.014049	2.36183e-197	0.411005	0.0404888	0.0294811	0.0805485	0.00567116	0.177716	0.00287655	0.109097	0.0588832	0.024595	0.98805	0.19677	0.691919	0.920334	1.52897e-196	0.665179	0.142289	0.103605	0.217808	0.0303284	0.485758	0.027217	0.291717	0.195747	0.101952	0.995948	0.493933	0.90789	0.959566
d__Bacteria;p__Firmicutes_A;c__Clostridia_258483;o__Oscillospirales;f__Acutalibacteraceae;g__Solibaculum	-0.010698	0.007529	-0.003736	0.008395	-0.018991	0.006297	-0.000416	-0.000841	0.002839	0.005898	-0.006342	-0.007509	0.007135	-0.012609	0.225742	0.84388	0.914767	0.96175	0.900426	0.814648	0.932282	0.995505	0.989877	0.96573	0.936229	0.930388	0.936226	0.911974	0.870984	0.297322	0.84388	0.929888	0.974033	0.944233	0.872659	0.947692	0.998154	0.995898	0.993452	0.936229	0.953647	0.959632	0.950617	0.90789	0.589849
d__Bacteria;p__Firmicutes_A;c__Clostridia_258483;o__Oscillospirales;f__Acutalibacteraceae;g__UBA5905	0.209024	0.156695	0.073604	0.16244	-0.044123	0.350483	-0.003926	0.20957	0.221319	0.587609	0.176471	0.592519	0.29493	-0.033247	0.204062	0.368312	0.623176	0.834516	0.621487	0.882459	0.33074	0.990422	0.553614	0.503272	0.118444	0.59136	0.128881	0.391912	0.912021	0.543757	0.552467	0.920902	0.974033	0.944233	0.912122	0.678016	0.998154	0.884344	0.793621	0.323748	0.903339	0.277538	0.688646	0.927095	0.880028
d__Bacteria;p__Firmicutes_A;c__Clostridia_258483;o__Oscillospirales;f__Butyricicoccaceae;g__Butyricicoccus_A_77030	-0.010698	0.007529	0.651259	0.008395	1.187	0.006297	1.51302	0.510845	0.163782	1.60676	0.510707	0.601451	0.931783	1.21674	0.638652	0.84388	0.914767	0.131221	0.900426	0.00342608	0.932282	4.70239e-05	0.0861743	0.357653	0.000136816	0.140741	0.120522	0.0135573	0.00687134	0.116182	0.84388	0.929888	0.366822	0.944233	0.016208	0.947692	0.000549992	0.278933	0.619597	0.00112189	0.376329	0.269284	0.0794068	0.0367467	0.29164
d__Bacteria;p__Firmicutes_A;c__Clostridia_258483;o__Oscillospirales;f__Butyricicoccaceae;g__Pseudobutyricicoccus	0.197246	0.278334	3.02053	1.52628	2.15738	-0.002563	0.787062	0.685169	2.09221	2.06877	1.60117	1.71601	0.874246	1.84509	1.36477	0.342583	0.351154	4.32633e-36	2.97908e-05	3.2465e-11	0.992585	0.0683051	0.0927669	1.41594e-09	3.80375e-11	0.000246851	4.6993e-06	0.0244159	5.49308e-08	0.00196556	0.520219	0.583674	2.66069e-34	0.000215545	7.9864e-10	0.992585	0.215424	0.285258	5.80537e-08	1.16965e-09	0.00225587	5.65087e-05	0.107241	2.25216e-06	0.00929859
d__Bacteria;p__Firmicutes_A;c__Clostridia_258483;o__Oscillospirales;f__CAG-272;g__Avispirillum	1.72421	-0.664099	-0.294983	0.130113	0.295071	-0.245067	0.105873	0.588608	0.006646	-0.996889	0.571156	-0.286302	0.060457	0.302478	0.639915	7.98731e-10	0.0959411	0.582977	0.786279	0.50788	0.648785	0.808668	0.164332	0.988769	0.0113234	0.0733337	0.520489	0.900608	0.49074	0.184125	2.33914e-09	0.265304	0.931249	0.944233	0.752641	0.947692	0.998154	0.4211	0.993452	0.0571264	0.225501	0.780734	0.950617	0.90789	0.435526
d__Bacteria;p__Firmicutes_A;c__Clostridia_258483;o__Oscillospirales;f__Oscillospiraceae_88309;g__Dysosmobacter	4.8157	-0.224777	-0.332397	-0.637349	-0.345577	-0.405877	0.575391	-0.148506	-0.276202	-0.237803	-0.015442	0.050083	-0.055688	-0.289658	-0.14735	0	0.0559306	0.00830783	9.10756e-07	0.000624897	0.000666563	2.09392e-05	0.383617	0.16757	0.0574733	0.900419	0.724236	0.654134	0.0214614	0.234085	0	0.163797	0.0364951	8.87187e-06	0.00384312	0.00546581	0.000367932	0.683589	0.398079	0.195747	0.953647	0.959632	0.950617	0.0942769	0.523499
d__Bacteria;p__Firmicutes_A;c__Clostridia_258483;o__Oscillospirales;f__Oscillospiraceae_88309;g__Enterenecus	2.4312	0.167977	1.93293	1.19924	1.42342	0.862337	0.724469	-1.08343	-0.821866	0.898158	0.018753	-0.495743	1.32555	1.83127	0.374629	6.09797e-05	0.8378	0.0017697	0.0974848	0.0493034	0.30395	0.375841	0.223585	0.348873	0.255436	0.982725	0.589944	0.0691329	0.00308027	0.684425	0.000163054	0.929888	0.00989422	0.266459	0.152626	0.655749	0.689976	0.528865	0.619597	0.549153	0.982725	0.853684	0.226289	0.0189437	0.959566
d__Bacteria;p__Firmicutes_A;c__Clostridia_258483;o__Oscillospirales;f__Oscillospiraceae_88309;g__Evtepia	2.5111	-1.83011	0.044502	-0.867027	-0.889294	-1.02903	-0.961527	-0.201583	-1.92925	-1.69484	-0.844436	-0.741831	-1.15251	-0.207429	-0.819185	1.87765e-21	2.17733e-05	0.928897	0.0952498	0.0366316	0.0404268	0.0655233	0.681427	1.0675e-05	0.000558126	0.0820609	0.139903	0.0234049	0.68045	0.202102	7.2172e-21	0.000178541	0.974033	0.266267	0.125158	0.158428	0.212089	0.995898	0.000119366	0.0042906	0.239321	0.286801	0.106622	0.90789	0.46903
d__Bacteria;p__Firmicutes_A;c__Clostridia_258483;o__Oscillospirales;f__Oscillospiraceae_88309;g__Faecousia	1.09343	-0.169299	0.415735	-0.831831	-0.066919	0.552509	-0.001309	0.226269	0.138343	-0.379696	0.104762	1.09711	-0.069079	-0.185401	0.435949	0.00503785	0.746346	0.527424	0.0721108	0.901888	0.304903	0.998154	0.680601	0.780658	0.458226	0.845993	0.0383469	0.902124	0.74217	0.509327	0.0114751	0.929888	0.881503	0.20627	0.924436	0.655749	0.998154	0.995898	0.993452	0.71344	0.953647	0.134412	0.950617	0.90789	0.858182
d__Bacteria;p__Firmicutes_A;c__Clostridia_258483;o__Oscillospirales;f__Oscillospiraceae_88309;g__Intestinimonas	-0.010698	0.007529	-0.003736	0.008395	0.258268	0.006297	-0.000416	-0.000841	0.297283	0.005898	-0.006342	-0.007509	0.007135	-0.012609	-0.004178	0.84388	0.914767	0.96175	0.900426	0.286251	0.932282	0.995505	0.989877	0.301145	0.936229	0.930388	0.936226	0.911974	0.870984	0.951765	0.84388	0.929888	0.974033	0.944233	0.502589	0.947692	0.998154	0.995898	0.575731	0.936229	0.953647	0.959632	0.950617	0.90789	0.959566
d__Bacteria;p__Firmicutes_A;c__Clostridia_258483;o__Oscillospirales;f__Oscillospiraceae_88309;g__Lawsonibacter	4.89029	-0.789348	0.161637	-0.166043	-0.114735	-0.171985	-0.181965	-0.079989	-0.036015	0.144033	0.109265	0.043664	-0.218669	0.034911	0.070926	0	2.76477e-05	0.260879	0.0316421	0.374168	0.0658174	0.223759	0.31203	0.677546	0.214031	0.210852	0.664216	0.0315435	0.727331	0.472329	0	0.000212542	0.566762	0.105189	0.590034	0.231301	0.573382	0.633398	0.993452	0.516193	0.489336	0.939065	0.117571	0.90789	0.818259
d__Bacteria;p__Firmicutes_A;c__Clostridia_258483;o__Oscillospirales;f__Oscillospiraceae_88309;g__Limivicinus	0.168478	0.457325	-0.182912	-0.170781	-0.198167	-0.172879	-0.179592	-0.00119	-0.176337	-0.173278	-0.185517	-0.186685	0.007135	-0.191785	0.130536	0.299127	0.157355	0.286472	0.306399	0.252102	0.308934	0.290252	0.995898	0.289744	0.307322	0.273047	0.298066	0.974386	0.263392	0.670559	0.472179	0.351903	0.57764	0.588861	0.484509	0.655749	0.64911	0.995898	0.574815	0.549153	0.529833	0.521154	0.982373	0.628296	0.959566
d__Bacteria;p__Firmicutes_A;c__Clostridia_258483;o__Oscillospirales;f__Oscillospiraceae_88309;g__Marseille-P3106	-0.010698	0.007529	-0.003736	0.008395	-0.018991	0.006297	-0.000416	-0.000841	0.002839	0.005898	0.213381	-0.007509	0.007135	-0.012609	-0.004178	0.84388	0.914767	0.96175	0.900426	0.814648	0.932282	0.995505	0.989877	0.96573	0.936229	0.279993	0.936226	0.911974	0.870984	0.951765	0.84388	0.929888	0.974033	0.944233	0.872659	0.947692	0.998154	0.995898	0.993452	0.936229	0.529833	0.959632	0.950617	0.90789	0.959566
d__Bacteria;p__Firmicutes_A;c__Clostridia_258483;o__Oscillospirales;f__Oscillospiraceae_88309;g__Onthomonas	-0.010698	0.007529	-0.003736	0.008395	-0.018991	0.006297	-0.000416	-0.000841	0.002839	0.005898	-0.006342	-0.007509	0.201726	-0.012609	-0.004178	0.84388	0.914767	0.96175	0.900426	0.814648	0.932282	0.995505	0.989877	0.96573	0.936229	0.930388	0.936226	0.331098	0.870984	0.951765	0.84388	0.929888	0.974033	0.944233	0.872659	0.947692	0.998154	0.995898	0.993452	0.936229	0.953647	0.959632	0.667623	0.90789	0.959566
d__Bacteria;p__Firmicutes_A;c__Clostridia_258483;o__Oscillospirales;f__Oscillospiraceae_88309;g__UBA2658	0.607923	-0.380833	0.086621	-0.195912	0.650575	-0.345891	-0.352604	-0.619461	-0.615782	0.858722	-0.368467	-0.359697	-0.34758	-0.364797	-0.622799	0.0384388	0.273589	0.859622	0.619985	0.199617	0.364132	0.348994	0.0364333	0.0375326	0.103872	0.313166	0.337168	0.365186	0.334803	0.035836	0.0787996	0.515185	0.974033	0.944233	0.430752	0.710925	0.689976	0.158067	0.13578	0.304195	0.574917	0.568106	0.68626	0.735564	0.113021
d__Bacteria;p__Firmicutes_A;c__Clostridia_258483;o__Oscillospirales;f__QAKW01;g__Firm-08	-0.010698	0.007529	0.226183	0.008395	-0.018991	0.006297	0.121652	-0.000841	0.002839	0.005898	0.154602	-0.007509	0.007135	-0.012609	-0.004178	0.84388	0.914767	0.347318	0.900426	0.814648	0.932282	0.353895	0.989877	0.96573	0.936229	0.33106	0.936226	0.911974	0.870984	0.951765	0.84388	0.929888	0.657233	0.944233	0.872659	0.947692	0.689976	0.995898	0.993452	0.936229	0.598829	0.959632	0.950617	0.90789	0.959566
d__Bacteria;p__Firmicutes_A;c__Clostridia_258483;o__Oscillospirales;f__Ruminococcaceae;g__Anaerotruncus	0.655231	0.770111	-0.01322	-0.462943	0.365882	0.94475	0.089476	0.74946	0.525771	-0.429773	0.065505	1.40938	0.602199	0.354663	1.37589	0.0394105	0.118554	0.979811	0.221877	0.461621	0.0561292	0.851562	0.176	0.283883	0.254771	0.893148	0.0174151	0.229125	0.537974	0.0172925	0.079467	0.285924	0.979811	0.48589	0.70098	0.203055	0.998154	0.432959	0.574815	0.549153	0.953647	0.0738639	0.563646	0.90789	0.0664679
d__Bacteria;p__Firmicutes_A;c__Clostridia_258483;o__Oscillospirales;f__Ruminococcaceae;g__Angelakisella	0.549882	-0.197516	-0.151406	-0.28138	-0.012583	-0.554283	-0.212608	-0.561421	-0.557742	-0.306192	-0.566922	-0.197844	-0.553445	-0.288195	-0.564758	0.0974333	0.628908	0.760803	0.492911	0.979589	0.0985887	0.660081	0.0927136	0.0948365	0.447158	0.0908241	0.658334	0.0971082	0.500325	0.0913399	0.187553	0.920902	0.974033	0.853916	0.979589	0.314516	0.998047	0.285258	0.275738	0.705134	0.253706	0.939065	0.297734	0.90789	0.244235
d__Bacteria;p__Firmicutes_A;c__Clostridia_258483;o__Oscillospirales;f__Ruminococcaceae;g__Faecalibacterium	-0.010698	0.007529	-0.003736	0.008395	0.392096	0.006297	-0.000416	-0.000841	0.002839	0.005898	-0.006342	-0.007509	0.168079	-0.012609	-0.004178	0.84388	0.914767	0.96175	0.900426	0.279678	0.932282	0.995505	0.989877	0.96573	0.936229	0.930388	0.936226	0.268896	0.870984	0.951765	0.84388	0.929888	0.974033	0.944233	0.502589	0.947692	0.998154	0.995898	0.993452	0.936229	0.953647	0.959632	0.601348	0.90789	0.959566
d__Bacteria;p__Firmicutes_A;c__Clostridia_258483;o__Oscillospirales;f__Ruminococcaceae;g__Gemmiger_A_73129	-0.010698	0.007529	-0.003736	0.187571	-0.018991	0.006297	-0.000416	-0.000841	0.002839	0.005898	-0.006342	-0.007509	0.007135	-0.012609	-0.004178	0.84388	0.914767	0.96175	0.29316	0.814648	0.932282	0.995505	0.989877	0.96573	0.936229	0.930388	0.936226	0.911974	0.870984	0.951765	0.84388	0.929888	0.974033	0.581519	0.872659	0.947692	0.998154	0.995898	0.993452	0.936229	0.953647	0.959632	0.950617	0.90789	0.959566
d__Bacteria;p__Firmicutes_A;c__Clostridia_258483;o__Oscillospirales;f__Ruminococcaceae;g__Massilioclostridium	0.209024	-0.212193	-0.223459	-0.211327	-0.238714	-0.213425	-0.220139	-0.220563	-0.216884	-0.213825	-0.226064	-0.227232	-0.212588	-0.232331	0.131086	0.378887	0.380009	0.359801	0.380127	0.329937	0.379454	0.364513	0.359191	0.367161	0.378323	0.35097	0.362553	0.375904	0.340871	0.741471	0.561484	0.623215	0.663461	0.697845	0.548409	0.729263	0.689976	0.669401	0.627234	0.604335	0.625642	0.602622	0.68626	0.735564	0.959566
d__Bacteria;p__Firmicutes_A;c__Clostridia_258483;o__Oscillospirales;f__Ruminococcaceae;g__Paludicola	0.888818	-0.731043	-0.443414	-0.711945	-0.272361	0.038273	-0.012581	0.934235	-0.541143	-0.714443	-0.525192	-0.298066	0.447845	0.335514	-0.187889	0.00241937	0.027682	0.259056	0.0338705	0.535833	0.931517	0.977064	0.0104365	0.13363	0.0355311	0.171033	0.427829	0.263924	0.409338	0.6443	0.00561475	0.09458	0.566762	0.109634	0.775381	0.947692	0.998154	0.075511	0.335439	0.145604	0.429328	0.674653	0.601161	0.817185	0.959566
d__Bacteria;p__Firmicutes_A;c__Clostridia_258483;o__Oscillospirales;f__Ruminococcaceae;g__Ruminiclostridium_E	4.53219	-0.916997	-0.488549	-0.497678	-0.940153	0.693579	-2.28712	0.501186	-1.6642	-0.957464	0.547538	-0.770508	-0.301407	0.620401	0.208335	1.30052e-128	0.00293896	0.122746	0.174062	0.0784016	0.00624875	0.00563196	0.0421746	6.42455e-05	0.00431468	0.011685	0.0702472	0.16347	0.00950662	0.500112	6.66514e-128	0.0139035	0.353872	0.389265	0.217808	0.0320249	0.038485	0.162109	0.000564442	0.024123	0.0552791	0.192009	0.418893	0.0457549	0.854359
d__Bacteria;p__Firmicutes_A;c__Clostridia_258483;o__Oscillospirales;f__Ruminococcaceae;g__Ruminococcus_C_58660	3.83255	0.072218	0.158484	0.601669	-0.211401	0.223243	-0.648786	0.64203	-0.006629	-0.757467	0.159676	-0.945964	-0.977405	0.114678	0.930597	1.44434e-71	0.765083	0.57427	0.0159655	0.502408	0.531043	0.0399378	0.00790618	0.981019	0.0780719	0.522797	0.0291646	0.0163104	0.638852	2.99775e-05	6.126e-71	0.929888	0.92941	0.0654587	0.752641	0.826814	0.147205	0.060779	0.993452	0.246227	0.835117	0.112101	0.0872251	0.90789	0.000263374
d__Bacteria;p__Firmicutes_A;c__Clostridia_258483;o__Oscillospirales;f__Ruminococcaceae;g__Ruminococcus_D	-0.010698	0.007529	-0.003736	0.008395	0.1756	0.006297	-0.000416	-0.000841	0.002839	0.005898	-0.006342	-0.007509	0.007135	-0.012609	-0.004178	0.84388	0.914767	0.96175	0.900426	0.292363	0.932282	0.995505	0.989877	0.96573	0.936229	0.930388	0.936226	0.911974	0.870984	0.951765	0.84388	0.929888	0.974033	0.944233	0.502589	0.947692	0.998154	0.995898	0.993452	0.936229	0.953647	0.959632	0.950617	0.90789	0.959566
d__Bacteria;p__Firmicutes_A;c__Clostridia_258483;o__Oscillospirales;f__Ruminococcaceae;g__UBA946	3.66268	0.675772	0.706612	1.29776	-0.602662	-0.533246	-0.686679	0.831878	0.711756	0.661989	-0.125138	0.446014	0.56157	0.077631	1.64328	2.08291e-15	0.165756	0.255877	0.0111763	0.37415	0.498945	0.400779	0.131379	0.168294	0.199296	0.869159	0.550443	0.253357	0.909592	0.00118086	6.56918e-15	0.357685	0.566762	0.0490961	0.590034	0.817876	0.714433	0.3807	0.398079	0.490269	0.953647	0.815717	0.587979	0.927095	0.00631505
d__Bacteria;p__Firmicutes_A;c__Clostridia_258483;o__Peptostreptococcales;f__Anaerovoracaceae;g__BX12	0.966583	0.262985	0.307264	-0.029619	1.09211	0.339964	0.465328	0.754903	0.416421	-0.105514	0.531698	0.461049	0.427205	0.147883	0.021553	0.00111693	0.494417	0.493352	0.944102	0.00397353	0.420814	0.322212	0.0374145	0.314861	0.794373	0.222625	0.305066	0.3537	0.733055	0.967095	0.00269377	0.777922	0.849935	0.959706	0.0181016	0.750148	0.675399	0.158067	0.575731	0.936229	0.497871	0.521154	0.68626	0.90789	0.967095
d__Bacteria;p__Firmicutes_A;c__Clostridia_258483;o__Peptostreptococcales;f__Anaerovoracaceae;g__Emergencia	0.416969	0.49524	1.99474	1.83534	0.557841	0.189882	1.33716	0.562855	1.1172	0.797103	0.211669	-0.218964	0.217141	0.23853	0.268909	0.0977626	0.209536	5.81757e-06	5.6684e-07	0.124682	0.620464	0.000997209	0.196575	0.00573744	0.0755064	0.582728	0.502548	0.592058	0.544024	0.586594	0.187553	0.429548	5.11115e-05	6.3383e-06	0.289357	0.942187	0.0087612	0.474091	0.0271425	0.244402	0.903339	0.763128	0.950617	0.90789	0.937027
d__Bacteria;p__Firmicutes_A;c__Clostridia_258483;o__Peptostreptococcales;f__Anaerovoracaceae;g__Eubacterium_N	-0.010698	0.20212	-0.003736	0.008395	-0.018991	0.006297	-0.000416	-0.000841	0.002839	0.005898	-0.006342	-0.007509	0.007135	-0.012609	-0.004178	0.84388	0.284818	0.96175	0.900426	0.814648	0.932282	0.995505	0.989877	0.96573	0.936229	0.930388	0.936226	0.911974	0.870984	0.951765	0.84388	0.515185	0.974033	0.944233	0.872659	0.947692	0.998154	0.995898	0.993452	0.936229	0.953647	0.959632	0.950617	0.90789	0.959566
d__Bacteria;p__Firmicutes_A;c__Clostridia_258483;o__Peptostreptococcales;f__Peptostreptococcaceae_256921;g__Romboutsia_B	0.35819	-0.361359	-0.372624	-0.360493	-0.387879	-0.362591	1.94869	3.31973	-0.366049	-0.36299	2.15829	-0.376397	-0.361753	-0.381497	-0.373066	0.103295	0.107278	0.100472	0.106554	0.0888117	0.107967	0.0230667	6.34105e-08	0.100797	0.107375	0.000498272	0.105929	0.104162	0.0924947	0.0957738	0.192504	0.277425	0.316494	0.273045	0.22758	0.331999	0.0978346	3e-06	0.275738	0.307143	0.00383046	0.249383	0.305045	0.307482	0.250642
d__Bacteria;p__Firmicutes_A;c__Clostridia_258483;o__TANB77;f__CAG-508;g__CAG-269	3.30428	1.84011	0.468574	-0.393874	0.630122	0.307067	1.01405	-0.334799	0.65989	0.733666	0.420743	-0.171564	0.148784	-0.295326	0.847049	1.48238e-14	3.15771e-05	0.346519	0.529603	0.159516	0.522754	0.0325057	0.566251	0.201866	0.254817	0.397213	0.769853	0.785791	0.60999	0.0824513	4.55832e-14	0.000215777	0.657233	0.904739	0.350365	0.824343	0.132736	0.892934	0.459806	0.549153	0.678573	0.959632	0.950617	0.90789	0.230489
d__Bacteria;p__Firmicutes_A;c__Clostridia_258483;o__TANB77;f__CAG-508;g__CAG-273	-0.010698	0.007529	-0.003736	0.008395	0.554019	0.006297	-0.000416	-0.000841	0.002839	0.005898	-0.006342	-0.007509	0.007135	-0.012609	-0.004178	0.84388	0.914767	0.96175	0.900426	0.131089	0.932282	0.995505	0.989877	0.96573	0.936229	0.930388	0.936226	0.911974	0.870984	0.951765	0.84388	0.929888	0.974033	0.944233	0.298591	0.947692	0.998154	0.995898	0.993452	0.936229	0.953647	0.959632	0.950617	0.90789	0.959566
d__Bacteria;p__Firmicutes_A;c__Clostridia_258483;o__TANB77;f__CAG-508;g__CAG-793	-0.010698	0.168473	0.552238	0.008395	0.554019	0.185124	0.361594	0.177986	0.002839	0.166841	-0.006342	0.258924	0.007135	-0.012609	-0.004178	0.84388	0.206772	0.121379	0.900426	0.0496343	0.319571	0.295772	0.334255	0.96573	0.264033	0.930388	0.278845	0.911974	0.870984	0.951765	0.84388	0.429548	0.353872	0.944233	0.152626	0.666225	0.649641	0.635436	0.993452	0.549153	0.953647	0.513152	0.950617	0.90789	0.959566
d__Bacteria;p__Firmicutes_A;c__Clostridia_258483;o__TANB77;f__CAG-508;g__Merdicola	0.197246	-0.200415	0.457195	-0.038605	0.062102	0.950099	0.209551	0.855102	0.814331	0.046444	0.184613	0.605678	1.02088	1.03657	1.40938	0.29943	0.304736	0.278834	0.874396	0.855287	0.0312236	0.619463	0.0625935	0.0692668	0.885966	0.581138	0.164153	0.0482434	0.0313546	0.0483025	0.472179	0.527923	0.571611	0.944233	0.891528	0.128017	0.976845	0.226441	0.230265	0.936229	0.903339	0.325658	0.164832	0.120519	0.141457
d__Bacteria;p__Firmicutes_A;c__Clostridia_258483;o__TANB77;f__CAG-508;g__UMGS1994	0.237793	2.22728	3.49914	3.48353	1.62686	2.98021	1.77361	0.382178	0.472887	0.886824	0.501176	2.09833	1.16493	1.48701	0.6388	0.275257	1.31224e-06	2.13579e-25	1.17077e-38	0.00085242	5.88197e-23	0.000992248	0.400608	0.238633	0.127978	0.235015	0.000260776	0.0205467	0.00154661	0.241004	0.459619	1.61405e-05	6.56755e-24	1.44004e-36	0.0047658	7.23483e-21	0.0087612	0.69401	0.533669	0.334921	0.507138	0.00188679	0.104613	0.0105685	0.527398
d__Bacteria;p__Firmicutes_A;c__Clostridia_258483;o__UBA1381;f__UBA1381;g__CAG-41	3.35608	-0.613052	-0.699597	-0.120208	-0.038636	0.173056	-0.765077	-0.657726	-2.55912	-1.70667	-1.35538	-2.06084	-0.812014	-2.09444	-1.00163	8.01407e-154	0.0686083	0.123711	0.565097	0.8159	0.309215	0.022351	5.36364e-05	3.91907e-10	1.09742e-06	0.000113779	2.66588e-08	1.27263e-06	2.13105e-07	0.090047	4.48059e-153	0.196252	0.353872	0.926759	0.872659	0.655749	0.0978346	0.001319	4.82046e-08	1.92833e-05	0.00116624	4.68434e-07	2.2362e-05	5.24237e-06	0.244235
d__Bacteria;p__Firmicutes_C;c__Negativicutes;o__Acidaminococcales;f__Acidaminococcaceae;g__Phascolarctobacterium_A	-0.010698	0.007529	-0.003736	0.008395	0.141953	0.006297	-0.000416	-0.000841	0.002839	0.005898	-0.006342	-0.007509	0.007135	-0.012609	-0.004178	0.84388	0.914767	0.96175	0.900426	0.306423	0.932282	0.995505	0.989877	0.96573	0.936229	0.930388	0.936226	0.911974	0.870984	0.951765	0.84388	0.929888	0.974033	0.944233	0.516301	0.947692	0.998154	0.995898	0.993452	0.936229	0.953647	0.959632	0.950617	0.90789	0.959566
d__Bacteria;p__Firmicutes_D;c__Bacilli;o__Acholeplasmatales;f__Anaeroplasmataceae;g__Anaeroplasma	-0.010698	0.007529	-0.003736	0.008395	-0.018991	0.006297	-0.000416	0.177986	0.002839	0.005898	-0.006342	-0.007509	0.007135	-0.012609	-0.004178	0.84388	0.914767	0.96175	0.900426	0.814648	0.932282	0.995505	0.305862	0.96573	0.936229	0.930388	0.936226	0.911974	0.870984	0.951765	0.84388	0.929888	0.974033	0.944233	0.872659	0.947692	0.998154	0.633398	0.993452	0.936229	0.953647	0.959632	0.950617	0.90789	0.959566
d__Bacteria;p__Firmicutes_D;c__Bacilli;o__Acholeplasmatales;f__Anaeroplasmataceae;g__Pelethenecus	0.898593	1.26537	1.83614	2.87372	2.78125	2.87817	-0.263361	-0.025071	1.71607	0.971602	1.50053	0.943794	1.7858	2.39967	2.5611	0.0282802	0.0120409	0.00393289	8.31526e-11	2.58507e-09	6.27121e-11	0.653481	0.96557	0.000831327	0.0378807	0.00263856	0.0798278	0.000852638	4.94493e-07	2.37672e-07	0.0599736	0.0462822	0.0193498	1.46111e-09	4.54233e-08	1.2856e-09	0.998047	0.995898	0.00511266	0.145604	0.0147519	0.206215	0.00699163	1.01371e-05	2.65761e-06
d__Bacteria;p__Firmicutes_D;c__Bacilli;o__Erysipelotrichales;f__Coprobacillaceae;g__Erysipelatoclostridium	1.249	0.854882	-0.985453	0.266417	-0.86926	-0.316123	0.356602	0.039813	0.067761	-0.803825	-0.349093	-0.812285	0.161365	-1.01647	0.895784	5.25e-05	0.0288435	0.0114124	0.555674	0.0298602	0.505354	0.495079	0.931878	0.883294	0.039692	0.396394	0.0834137	0.735513	0.00967177	0.0147902	0.0001435	0.0958853	0.0484045	0.92362	0.104937	0.817876	0.857672	0.995898	0.993452	0.147943	0.678573	0.209385	0.950617	0.0457549	0.0586836
d__Bacteria;p__Firmicutes_D;c__Bacilli;o__Erysipelotrichales;f__Erysipelotrichaceae;g__C-19	0.127931	-0.1311	0.200191	-0.130234	0.37709	-0.132332	-0.139046	-0.13947	-0.135791	-0.132732	-0.144971	-0.146139	0.168079	0.079811	-0.142807	0.281291	0.301458	0.530335	0.297851	0.237595	0.304954	0.280603	0.263183	0.275607	0.302636	0.257875	0.300896	0.444856	0.74964	0.257674	0.459619	0.527923	0.881503	0.581519	0.484509	0.655749	0.646055	0.585681	0.574815	0.549153	0.522807	0.521154	0.759962	0.90789	0.544244
d__Bacteria;p__Firmicutes_D;c__Bacilli;o__Erysipelotrichales;f__Erysipelotrichaceae;g__Dubosiella	8.71958	-0.860907	-1.10114	-0.63923	-0.739246	-0.185241	-1.02859	-0.851832	-0.581412	-0.592415	-0.521211	-0.259443	-0.202004	-0.470668	-1.22123	0	3.06665e-05	1.46893e-10	1.83761e-06	1.11932e-11	0.149643	1.56878e-07	3.01728e-08	6.18662e-07	9.44477e-05	3.49312e-07	0.0617468	0.0699103	1.16529e-05	2.09492e-09	0	0.000215777	2.00753e-09	1.50684e-05	3.44191e-10	0.418319	6.432e-06	2e-06	1.26826e-05	0.00082979	7.16089e-06	0.179277	0.226289	0.000179163	2.86305e-08
d__Bacteria;p__Firmicutes_D;c__Bacilli;o__Erysipelotrichales;f__Erysipelotrichaceae;g__Faecalibaculum	4.02945	-0.623263	0.808743	1.05737	2.28016	0.999903	0.973397	2.00321	0.545288	0.311297	2.64216	2.38508	1.11415	1.70014	0.475953	1.03712e-16	0.233172	0.23434	0.0403925	0.000103819	0.0447147	0.0780677	9.80052e-05	0.433412	0.602755	1.15584e-07	4.62156e-06	0.0304729	0.00290271	0.425285	3.35698e-16	0.462583	0.547994	0.127392	0.000798107	0.166664	0.234203	0.002009	0.718243	0.892993	2.84336e-06	5.65087e-05	0.117451	0.0187912	0.747287
d__Bacteria;p__Firmicutes_D;c__Bacilli;o__Erysipelotrichales;f__Erysipelotrichaceae;g__Merdibacter	-0.010698	0.007529	-0.003736	0.008395	-0.018991	0.006297	0.121652	-0.000841	0.002839	0.144527	0.132288	0.42716	0.007135	-0.012609	-0.004178	0.84388	0.914767	0.96175	0.900426	0.814648	0.932282	0.329463	0.989877	0.96573	0.300056	0.277427	0.107458	0.911974	0.870984	0.951765	0.84388	0.929888	0.974033	0.944233	0.872659	0.947692	0.675399	0.995898	0.993452	0.549153	0.529833	0.249383	0.950617	0.90789	0.959566
d__Bacteria;p__Firmicutes_D;c__Bacilli;o__Lactobacillales;f__Lactobacillaceae;g__Lacticaseibacillus	-0.010698	0.007529	-0.003736	0.008395	-0.018991	0.006297	-0.000416	-0.000841	0.002839	0.005898	-0.006342	-0.007509	0.007135	0.263492	-0.004178	0.84388	0.914767	0.96175	0.900426	0.814648	0.932282	0.995505	0.989877	0.96573	0.936229	0.930388	0.936226	0.911974	0.375478	0.951765	0.84388	0.929888	0.974033	0.944233	0.872659	0.947692	0.998154	0.995898	0.993452	0.936229	0.953647	0.959632	0.950617	0.782775	0.959566
d__Bacteria;p__Firmicutes_D;c__Bacilli;o__Lactobacillales;f__Lactobacillaceae;g__Lactobacillus	7.39689	0.138976	0.750022	0.229597	0.432556	-0.109277	0.562493	0.114461	0.404655	-0.455185	0.178703	-0.235141	0.36696	0.015608	0.25559	0	0.22	5.26588e-06	0.145429	0.000197793	0.396077	3.78237e-05	0.387723	0.000388878	0.00233343	0.196032	0.118817	0.00814447	0.911402	0.0223376	0	0.443607	4.98233e-05	0.33128	0.00143109	0.736039	0.000516924	0.683589	0.00265733	0.0144742	0.472784	0.269284	0.0500885	0.927095	0.0808095
d__Bacteria;p__Firmicutes_D;c__Bacilli;o__Lactobacillales;f__Lactobacillaceae;g__Latilactobacillus	0.183893	-0.187062	-0.198327	-0.186196	-0.213582	-0.188294	-0.195007	-0.195432	-0.191752	-0.188694	-0.200933	-0.2021	-0.187456	-0.2072	-0.198769	0.283992	0.291574	0.271861	0.290358	0.240209	0.292534	0.275422	0.266225	0.275142	0.291065	0.259678	0.282186	0.284478	0.250682	0.26106	0.459619	0.519762	0.566762	0.581519	0.484509	0.655749	0.646055	0.585681	0.574815	0.549153	0.522807	0.513152	0.60329	0.62824	0.544244
d__Bacteria;p__Firmicutes_D;c__Bacilli;o__Lactobacillales;f__Lactobacillaceae;g__Leuconostoc_B	-0.010698	0.007529	-0.003736	0.008395	-0.018991	0.006297	-0.000416	-0.000841	0.378959	0.005898	-0.006342	0.191575	0.007135	-0.012609	-0.004178	0.84388	0.914767	0.96175	0.900426	0.814648	0.932282	0.995505	0.989877	0.313031	0.936229	0.930388	0.291799	0.911974	0.870984	0.951765	0.84388	0.929888	0.974033	0.944233	0.872659	0.947692	0.998154	0.995898	0.575731	0.936229	0.953647	0.520163	0.950617	0.90789	0.959566
d__Bacteria;p__Firmicutes_D;c__Bacilli;o__Lactobacillales;f__Lactobacillaceae;g__Weissella_A_338544	-0.010698	0.264024	1.28712	0.377283	0.381742	0.36395	1.11256	0.653171	1.74216	0.005898	0.633351	0.345608	0.966695	1.71641	4.24283	0.84388	0.280239	0.00540396	0.114701	0.0830648	0.289133	0.00828988	0.0387645	0.00469012	0.936229	0.0371225	0.122601	0.0145631	7.90695e-05	4.91417e-261	0.84388	0.515185	0.024618	0.287923	0.217808	0.655749	0.0509827	0.158067	0.0250819	0.936229	0.142689	0.269284	0.0814212	0.000694682	6.04443e-259
d__Bacteria;p__Firmicutes_D;c__Bacilli;o__Lactobacillales;f__Streptococcaceae;g__Lactococcus_A_346120	2.7902	-0.401554	0.389208	0.136191	-0.084513	-0.166534	0.178134	-0.323466	0.894474	-0.470583	0.233122	0.250187	0.088756	0.284558	0.069807	5.21236e-17	0.437124	0.270649	0.694982	0.848357	0.704847	0.717844	0.471431	0.0115662	0.326077	0.498849	0.482855	0.798181	0.41301	0.837357	1.78089e-16	0.698263	0.566762	0.944233	0.891528	0.947692	0.998154	0.773147	0.0490568	0.557048	0.807347	0.742389	0.950617	0.817185	0.959566
d__Bacteria;p__Firmicutes_D;c__Bacilli;o__Lactobacillales;f__Streptococcaceae;g__Streptococcus	4.09946	0.381349	-0.651588	0.760262	0.436338	-2.35389	-3.86644	-0.006625	-0.643679	0.799618	-3.66006	-4.11766	-3.87276	-0.659529	-2.81248	0	4.47789e-06	7.50888e-13	7.7095e-11	1.11027e-05	6.16466e-14	2.57828e-61	0.957143	2.26824e-06	1.77508e-13	1.79059e-36	0	6.56152e-61	2.8394e-11	1.03736e-11	0	4.58983e-05	1.31942e-11	1.46111e-09	9.10424e-05	1.89563e-12	3.17129e-59	0.995898	2.78994e-05	1.33603e-11	2.20242e-34	0	8.07066e-59	3.49246e-09	2.12659e-10
d__Bacteria;p__Firmicutes_D;c__Bacilli;o__RF39;f__UBA660;g__CAG-710	-0.010698	0.007529	-0.003736	0.008395	-0.018991	0.006297	-0.000416	-0.000841	0.002839	0.005898	0.132288	-0.007509	0.007135	-0.012609	-0.004178	0.84388	0.914767	0.96175	0.900426	0.814648	0.932282	0.995505	0.989877	0.96573	0.936229	0.435615	0.936226	0.911974	0.870984	0.951765	0.84388	0.929888	0.974033	0.944233	0.872659	0.947692	0.998154	0.995898	0.993452	0.936229	0.724063	0.959632	0.950617	0.90789	0.959566
d__Bacteria;p__Firmicutes_D;c__Bacilli;o__RF39;f__UBA660;g__Scybalousia	-0.010698	0.35718	0.194306	0.934878	0.437444	0.640051	0.429717	-0.000841	0.002839	0.213842	0.587148	0.171317	0.116996	0.166218	-0.004178	0.84388	0.0970625	0.361397	0.00533036	0.0464498	0.00843018	0.0854009	0.989877	0.96573	0.277301	0.0248662	0.399566	0.365724	0.418558	0.951765	0.84388	0.265304	0.663461	0.0262254	0.150351	0.0414765	0.250103	0.995898	0.993452	0.549153	0.101952	0.642284	0.68626	0.817185	0.959566
d__Bacteria;p__Firmicutes_D;c__Bacilli;o__RF39;f__UBA660;g__UBA2730	-0.010698	0.007529	-0.003736	0.008395	-0.018991	0.006297	0.471639	-0.000841	0.002839	0.005898	0.367425	0.22354	0.007135	-0.012609	-0.004178	0.84388	0.914767	0.96175	0.900426	0.814648	0.932282	0.117259	0.989877	0.96573	0.936229	0.152473	0.283694	0.911974	0.870984	0.951765	0.84388	0.929888	0.974033	0.944233	0.872659	0.947692	0.327792	0.995898	0.993452	0.936229	0.390712	0.513152	0.950617	0.90789	0.959566
d__Bacteria;p__Firmicutes_D;c__Bacilli;o__RF39;f__UBA660;g__UBA6985	1.9202	1.78582	1.08705	1.79186	1.24115	1.53821	-0.640502	0.348001	1.00424	-0.610781	1.59971	1.18088	1.17151	-0.198259	2.14567	3.82014e-06	9.36932e-05	0.0991163	8.28108e-05	0.0060642	0.000632161	0.373825	0.579079	0.0829438	0.308062	0.000256765	0.0327464	0.023305	0.743606	2.61783e-06	1.0679e-05	0.00060654	0.316494	0.000536091	0.0266392	0.00546581	0.689976	0.897402	0.261592	0.549153	0.00225587	0.118465	0.106622	0.90789	2.47687e-05
d__Bacteria;p__Proteobacteria;c__Gammaproteobacteria;o__Burkholderiales_595427;f__Burkholderiaceae_A_595427;g__Parasutterella	5.1995	-0.245335	0.162945	-0.04789	0.255828	0.072764	0.021268	0.1861	-0.098551	-0.383435	0.420396	0.095376	0.037251	0.137076	-0.28713	0	0.0308344	0.19963	0.724113	0.0140185	0.520002	0.845049	0.174216	0.437953	0.0272064	0.000766718	0.40208	0.721244	0.208234	0.132561	0	0.0998061	0.48146	0.944233	0.0594577	0.824343	0.998154	0.432959	0.718243	0.115392	0.00523924	0.642284	0.950617	0.569172	0.326099
d__Bacteria;p__Proteobacteria;c__Gammaproteobacteria;o__Enterobacterales_A_737866;f__Enterobacteriaceae_A;g__Klebsiella_724518	-0.010698	0.007529	-0.003736	0.008395	0.285461	0.006297	-0.000416	-0.000841	0.002839	0.005898	0.132288	-0.007509	0.007135	-0.012609	-0.004178	0.84388	0.914767	0.96175	0.900426	0.28031	0.932282	0.995505	0.989877	0.96573	0.936229	0.386942	0.936226	0.911974	0.870984	0.951765	0.84388	0.929888	0.974033	0.944233	0.502589	0.947692	0.998154	0.995898	0.993452	0.936229	0.678573	0.959632	0.950617	0.90789	0.959566
d__Bacteria;p__Verrucomicrobiota;c__Verrucomicrobiae;o__Verrucomicrobiales;f__Akkermansiaceae;g__Akkermansia	4.94732	0.579203	0.174006	0.494776	0.128906	0.557155	0.368912	0.364885	-0.455086	1.25077	0.312384	0.786712	0.245575	0.543445	0.467048	1.15432e-122	0.0254836	0.548124	0.0716067	0.571803	0.0284682	0.219737	0.157793	0.309502	2.59342e-06	0.260167	0.00645817	0.520481	0.0621753	0.0617765	5.67925e-122	0.0895565	0.898923	0.20627	0.808411	0.120744	0.573382	0.412947	0.575731	3.98739e-05	0.522807	0.0294206	0.853588	0.218502	0.176709

## Sheet: Table S4
Table S4: Differential analysis of PICRUSt2-pathways (EC) in each of the fourteen pulse-containing menus vs. control (ANCOM-BC)	Log-Fold Change (LFC)															p-Values															q-Values: FDR Corrected p-Values															Differential analysis of PICRUSt2-pathways (EC) in fourteen pulse-containing menus (combined) vs. control (ANCOM-BC)	Log-Fold Change (LFC)		p-Values
Pathways	(Intercept)	D01	D02	D03	D04	D05	D06	D07	D08	D09	D10	D11	D12	D13	D14	(Intercept)	D01	D02	D03	D04	D05	D06	D07	D08	D09	D10	D11	D12	D13	D14	(Intercept)	D01	D02	D03	D04	D05	D06	D07	D08	D09	D10	D11	D12	D13	D14	Pathways	(Intercept)	Pulse vs. Control	(Intercept)
(5Z)-dodec-5-enoate biosynthesis	-4.35316	0.361685	-0.637883	0.738125	0.487687	-2.24122	-3.55143	-0.014843	-0.641368	0.757719	-3.20289	-3.631	-3.46596	-0.818816	-3.20203	0	1.96248e-05	2.50321e-08	1.08569e-13	1.26013e-06	1.48763e-18	2.17233e-79	0.871937	9.93407e-08	1.0803e-15	4.14284e-39	5.85097e-288	6.3581e-56	9.34304e-18	3.1749e-19	0	0.000197557	2.90758e-07	6.55757e-12	2.37849e-05	4.49263e-16	6.56042e-77	0.938584	1.15388e-06	1.63125e-13	4.17045e-37	1.76699e-285	1.92015e-53	2.8216e-15	1.19853e-17	(5Z)-dodec-5-enoate biosynthesis	-4.35316	-1.31879	0
1,4-dihydroxy-2-naphthoate biosynthesis I	-2.97819	0.292356	0.121913	0.254689	0.079196	0.257081	0.266556	0.238459	-0.098049	0.892903	0.12463	0.411949	0.025157	0.16349	0.126695	1.70783e-143	0.0815497	0.467213	0.157698	0.555574	0.114817	0.131393	0.128675	0.674598	1.66332e-08	0.481914	0.0169403	0.922435	0.433504	0.394404	3.4615e-143	0.128766	0.671897	0.307939	0.689427	0.25685	0.193804	0.243262	0.96849	4.18602e-07	0.754944	0.0898896	0.945674	0.520217	0.463463	1,4-dihydroxy-2-naphthoate biosynthesis I	-2.97819	0.199092	1.70783e-143
1,4-dihydroxy-6-naphthoate biosynthesis I	-2.42977	0.956621	0.693192	1.44724	0.525784	0.693485	1.18659	0.831428	1.24086	0.853853	1.22816	0.623345	0.488187	1.04458	1.35628	1.23424e-37	2.62308e-06	0.00253388	8.57933e-13	0.0164861	0.225128	5.72462e-08	0.000825034	5.95074e-09	8.79767e-05	9.06183e-10	0.00364348	0.051453	8.38714e-06	1.11604e-11	1.83616e-37	4.0213e-05	0.00695666	2.15913e-11	0.0585742	0.462508	2.44901e-06	0.00453018	1.05713e-07	0.000617883	2.73667e-08	0.0333434	0.165306	8.7342e-05	1.53202e-10	1,4-dihydroxy-6-naphthoate biosynthesis I	-2.42977	0.9137	1.23424e-37
1,4-dihydroxy-6-naphthoate biosynthesis II	-2.42977	0.956621	0.693192	1.44724	0.525784	0.693485	1.18659	0.831428	1.24086	0.853853	1.22816	0.623345	0.488187	1.04458	1.35628	1.23424e-37	2.62308e-06	0.00253388	8.57933e-13	0.0164861	0.225128	5.72462e-08	0.000825034	5.95074e-09	8.79767e-05	9.06183e-10	0.00364348	0.051453	8.38714e-06	1.11604e-11	1.83616e-37	4.0213e-05	0.00695666	2.15913e-11	0.0585742	0.462508	2.44901e-06	0.00453018	1.05713e-07	0.000617883	2.73667e-08	0.0333434	0.165306	8.7342e-05	1.53202e-10	1,4-dihydroxy-6-naphthoate biosynthesis II	-2.42977	0.9137	1.23424e-37
3-phenylpropanoate and 3-(3-hydroxyphenyl)propanoate degradation	-7.96055	-0.007782	-0.001991	-0.005679	0.206617	-0.041068	-0.139326	-0.010043	-0.007552	-0.027047	-0.025366	-0.023612	-0.044153	-0.18367	-0.212082	0	0.928798	0.98193	0.947289	0.148258	0.639508	0.0830107	0.913721	0.920386	0.791419	0.787269	0.82384	0.604282	0.0157507	0.0110433	0	0.93499	0.988476	0.961869	0.269129	0.801874	0.138504	0.938584	0.96849	0.810198	0.897272	0.962857	0.778791	0.0337356	0.0189492	3-phenylpropanoate and 3-(3-hydroxyphenyl)propanoate degradation	-7.96055	-0.060587	0
3-phenylpropanoate and 3-(3-hydroxyphenyl)propanoate degradation to 2-oxopent-4-enoate	-7.96055	-0.007782	-0.001991	-0.005679	0.152835	-0.041068	-0.139326	-0.010043	-0.007552	-0.027047	-0.049681	-0.023612	-0.044153	-0.18367	-0.212082	0	0.928798	0.98193	0.947289	0.147105	0.639508	0.0830107	0.913721	0.920386	0.791419	0.573098	0.82384	0.604282	0.0157507	0.0110433	0	0.93499	0.988476	0.961869	0.269129	0.801874	0.138504	0.938584	0.96849	0.810198	0.812562	0.962857	0.778791	0.0337356	0.0189492	3-phenylpropanoate and 3-(3-hydroxyphenyl)propanoate degradation to 2-oxopent-4-enoate	-7.96055	-0.066689	0
4-aminobutanoate degradation V	-4.64858	1.54386	0.105248	0.855877	0.875201	1.47097	1.1233	1.64024	1.39329	1.24914	1.85966	0.174431	0.901846	0.691574	2.08991	8.16736e-35	9.59228e-05	0.904544	0.147549	0.173507	0.000482846	0.0858369	9.60807e-05	0.000439887	0.00335783	1.77455e-06	0.819764	0.126089	0.277934	1.43389e-07	1.18584e-34	0.000658379	0.988476	0.293156	0.287907	0.00355657	0.141405	0.000707716	0.00241538	0.0112674	2.06121e-05	0.962857	0.33112	0.371399	9.623e-07	4-aminobutanoate degradation V	-4.64858	1.1273	8.16736e-35
4-deoxy-L-threo-hex-4-enopyranuronate degradation	0.575194	0.119873	-0.10182	0.001467	-0.032053	0.210881	-0.045587	0.024288	0.074594	0.073494	-0.059144	0.042138	-0.031998	0.138544	0.157609	4.582e-28	0.0717979	0.174796	0.98051	0.660779	0.000823009	0.547307	0.740843	0.285251	0.204924	0.358229	0.568088	0.641263	0.0242793	0.0222722	6.31855e-28	0.115335	0.325854	0.987047	0.753039	0.0051781	0.621379	0.936129	0.594108	0.287846	0.628375	0.962857	0.793695	0.0479239	0.0365554	4-deoxy-L-threo-hex-4-enopyranuronate degradation	0.575194	0.012125	4.582e-28
4-hydroxyphenylacetate degradation	-7.96055	-0.007782	-0.001991	-0.005679	0.20517	-0.041068	-0.139326	-0.010043	-0.007552	-0.027047	-0.025607	-0.023612	-0.044153	-0.18367	-0.212082	0	0.928798	0.98193	0.947289	0.14792	0.639508	0.0830107	0.913721	0.920386	0.791419	0.785117	0.82384	0.604282	0.0157507	0.0110433	0	0.93499	0.988476	0.961869	0.269129	0.801874	0.138504	0.938584	0.96849	0.810198	0.897272	0.962857	0.778791	0.0337356	0.0189492	4-hydroxyphenylacetate degradation	-7.96055	-0.060719	0
4-methylcatechol degradation (ortho cleavage)	-7.96055	-0.007782	-0.001991	-0.005679	0.160472	-0.041068	-0.139326	-0.010043	-0.007552	-0.027047	-0.046668	-0.023612	-0.044153	-0.18367	-0.212082	0	0.928798	0.98193	0.947289	0.144903	0.639508	0.0830107	0.913721	0.920386	0.791419	0.598323	0.82384	0.604282	0.0157507	0.0110433	0	0.93499	0.988476	0.961869	0.269129	0.801874	0.138504	0.938584	0.96849	0.810198	0.828869	0.962857	0.778791	0.0337356	0.0189492	4-methylcatechol degradation (ortho cleavage)	-7.96055	-0.065856	0
5-aminoimidazole ribonucleotide biosynthesis I	1.64987	-0.174049	-0.235683	-0.035558	-0.105139	0.017275	-0.193788	-0.147871	-0.033918	-0.097939	-0.074042	-0.006595	-0.030133	-0.077436	-0.149085	0	0.00194124	1.51537e-05	0.438433	0.0400194	0.725229	0.00319553	0.00153631	0.47094	0.0865057	0.112382	0.902742	0.626643	0.0808893	0.00131495	0	0.0059822	9.15284e-05	0.663748	0.109871	0.855544	0.0128673	0.00700349	0.772957	0.139704	0.271514	0.981067	0.780131	0.131336	0.00389328	5-aminoimidazole ribonucleotide biosynthesis I	1.64987	-0.120793	0
5-aminoimidazole ribonucleotide biosynthesis II	1.653	-0.185781	-0.236904	-0.042127	-0.106484	0.013537	-0.197605	-0.150217	-0.036402	-0.106036	-0.076328	-0.011645	-0.030485	-0.081696	-0.156586	0	0.00119206	1.69302e-05	0.370119	0.0396387	0.785161	0.00319015	0.00157695	0.448677	0.0722437	0.1086	0.832792	0.626114	0.0734155	0.0010651	0	0.00444446	9.83252e-05	0.57915	0.109825	0.873212	0.0128673	0.00700349	0.740958	0.123744	0.266644	0.962857	0.780131	0.121821	0.0033161	5-aminoimidazole ribonucleotide biosynthesis II	1.653	-0.125148	0
6-hydroxymethyl-dihydropterin diphosphate biosynthesis I	0.54321	0.155751	0.126691	0.348879	0.161901	0.166768	0.247546	0.183182	0.304038	0.193498	0.2488	0.196451	0.110957	0.300272	0.382602	7.86677e-59	0.00128278	0.0195328	1.92291e-17	0.00129832	0.00147782	3.70809e-06	0.000209321	4.36694e-10	7.68406e-06	8.0274e-08	0.000695095	0.0471264	1.61972e-14	1.23128e-21	1.27046e-58	0.0045442	0.0443526	5.8072e-15	0.00768809	0.00904449	4.47937e-05	0.00140478	1.09901e-08	8.59476e-05	1.42604e-06	0.0131199	0.158404	8.15259e-13	1.23949e-19	6-hydroxymethyl-dihydropterin diphosphate biosynthesis I	0.54321	0.194247	7.86677e-59
6-hydroxymethyl-dihydropterin diphosphate biosynthesis III (Chlamydia)	0.357262	0.256483	0.237836	0.330598	0.246688	0.304587	0.237171	0.219585	0.348743	0.209428	0.238725	0.127353	0.158188	0.333471	0.453694	1.82451e-18	2.29663e-06	0.000356377	2.78896e-11	1.26653e-05	1.77546e-08	4.33105e-05	0.00078407	6.10425e-12	1.0267e-05	3.36191e-07	0.0287761	0.00565703	3.86244e-11	6.8403e-19	2.36482e-18	4.0213e-05	0.00131251	4.43298e-10	0.000189659	5.95764e-07	0.000408743	0.00453018	2.04832e-10	0.000106918	4.23041e-06	0.128456	0.0371397	7.77637e-10	2.2953e-17	6-hydroxymethyl-dihydropterin diphosphate biosynthesis III (Chlamydia)	0.357262	0.234455	1.82451e-18
8-amino-7-oxononanoate biosynthesis I	-7.96055	-0.007782	-0.001991	-0.005679	0.362143	-0.041068	-0.139326	-0.010043	-0.007552	-0.027047	0.082531	-0.023612	-0.044153	-0.18367	-0.212082	0	0.928798	0.98193	0.947289	0.190868	0.639508	0.0830107	0.913721	0.920386	0.791419	0.611421	0.82384	0.604282	0.0157507	0.0110433	0	0.93499	0.988476	0.961869	0.295601	0.801874	0.138504	0.938584	0.96849	0.810198	0.843147	0.962857	0.778791	0.0337356	0.0189492	8-amino-7-oxononanoate biosynthesis I	-7.96055	-0.040007	0
acetyl-CoA fermentation to butanoate II	-1.65179	-0.770823	1.53856	1.05526	1.27864	-0.395967	-0.068994	-1.02612	-0.169685	1.05302	0.026132	0.158967	0.543508	1.24703	0.52603	0.015809	0.480007	0.0248594	0.133606	0.0719408	0.748403	0.946321	0.378141	0.861261	0.132739	0.978587	0.83135	0.578289	0.0712241	0.46222	0.016752	0.617769	0.0556115	0.272628	0.168956	0.872655	0.959024	0.562555	0.96849	0.196505	0.979109	0.962857	0.778791	0.120841	0.520397	acetyl-CoA fermentation to butanoate II	-1.65179	0.313256	0.015809
acetylene degradation	0.904531	0.11545	0.402327	0.250001	0.311827	0.066513	0.347151	0.314004	0.390681	0.070555	0.243093	0.069718	0.301562	0.202561	0.209123	3.2442e-113	0.0472618	7.82248e-07	0.000708068	3.1613e-08	0.347315	5.23317e-07	3.71063e-10	7.32225e-13	0.105755	7.08966e-05	0.243522	1.25097e-08	0.000666553	0.00156723	6.20094e-113	0.0829829	7.38247e-06	0.00281364	7.34395e-07	0.647464	8.78009e-06	2.24122e-08	3.15903e-11	0.161304	0.000509781	0.583679	5.39703e-07	0.00359463	0.004551	acetylene degradation	0.904531	0.206645	3.2442e-113
adenine and adenosine salvage III	1.8309	-0.292912	-0.283696	-0.170412	-0.16231	-0.065868	-0.262542	-0.239576	-0.144853	-0.228967	-0.184288	-0.072117	-0.049554	-0.190161	-0.317436	0	7.97413e-06	5.63349e-06	0.000389695	0.00101952	0.242155	7.48366e-05	3.61409e-07	0.00396986	0.000408246	0.000198313	0.199151	0.455177	4.64206e-05	1.05022e-10	0	0.000100341	4.25328e-05	0.00158573	0.00615791	0.487538	0.000610828	6.06364e-06	0.0164629	0.00223596	0.00113001	0.537759	0.778791	0.000389417	1.17469e-09	adenine and adenosine salvage III	1.8309	-0.215096	0
adenosine deoxyribonucleotides de novo biosynthesis II	1.19545	0.232123	0.267125	0.356837	0.213775	0.254331	0.256713	0.288132	0.448036	0.177189	0.3365	0.099909	0.276936	0.29766	0.276153	3.28167e-306	1.44099e-06	1.92074e-07	8.27709e-13	2.82953e-05	2.38058e-05	0.000161929	2.25519e-11	1.13714e-25	1.89627e-07	3.0905e-15	0.0265473	2.8008e-09	7.28264e-13	1.22032e-07	8.25886e-306	3.34753e-05	1.94612e-06	2.15913e-11	0.000341807	0.000276513	0.00116435	2.27022e-09	1.71708e-23	3.18152e-06	1.86666e-13	0.123343	1.40974e-07	1.99942e-11	8.66517e-07	adenosine deoxyribonucleotides de novo biosynthesis II	1.19545	0.244504	3.28167e-306
adenosine nucleotides degradation II	0.036552	-0.157277	0.214268	-0.378999	-0.005918	-0.265624	0.154797	0.390238	-0.030947	-0.054131	-0.00535	-0.15066	0.288752	0.042721	0.078549	0.438589	0.0362987	0.0784529	2.40846e-06	0.934271	0.00560418	0.162579	1.01984e-06	0.63185	0.621475	0.943161	0.333585	0.000606398	0.703435	0.30083	0.447479	0.067668	0.160086	1.5812e-05	0.949999	0.0252606	0.225225	1.3391e-05	0.952151	0.759861	0.965928	0.709454	0.00654043	0.758705	0.371035	adenosine nucleotides degradation II	0.036552	-0.025674	0.438589
adenosine ribonucleotides de novo biosynthesis	1.834	-0.15002	-0.063258	-0.006139	-0.025551	-0.011509	-0.105142	-0.119108	0.018673	-0.139534	-0.052105	-0.033829	0.012964	-0.087563	-0.133265	0	0.00380118	0.279461	0.885139	0.58682	0.807396	0.0870341	0.00690237	0.686745	0.00744633	0.278458	0.515709	0.821244	0.03336	0.00238188	0	0.0097655	0.461187	0.961869	0.708878	0.889904	0.141405	0.0231613	0.96849	0.0209282	0.531579	0.921562	0.901875	0.0629669	0.00672268	adenosine ribonucleotides de novo biosynthesis	1.834	-0.090347	0
adenosylcobalamin biosynthesis from cobyrinate a,c-diamide I	-0.00233	0.038159	0.380447	0.077681	0.339168	0.131898	0.254874	0.282479	0.211892	0.020893	0.131218	-0.00285	0.099907	0.257733	0.428551	0.921105	0.47365	1.76516e-10	0.120847	3.67246e-12	0.00226623	1.00345e-07	6.0772e-06	9.32334e-06	0.633171	0.0100256	0.970743	0.0282528	6.28615e-13	4.66885e-20	0.924165	0.613915	2.42309e-09	0.258	2.57586e-10	0.0120071	2.44901e-06	6.32867e-05	7.55612e-05	0.767942	0.0356205	0.988144	0.114992	1.99942e-11	2.01427e-18	adenosylcobalamin biosynthesis from cobyrinate a,c-diamide I	-0.00233	0.152977	0.921105
adenosylcobalamin salvage from cobinamide I	0.024312	0.040113	0.37797	0.075795	0.345631	0.131316	0.259265	0.281058	0.207041	0.024092	0.131223	0.001144	0.099345	0.255576	0.424321	0.293465	0.450021	4.73269e-10	0.126269	1.78055e-12	0.00216075	4.23707e-08	6.47365e-06	9.06936e-06	0.578531	0.00818631	0.988144	0.0268831	3.32911e-13	1.13123e-20	0.30248	0.588339	5.71709e-09	0.262988	1.79242e-10	0.011938	2.44901e-06	6.51681e-05	7.55612e-05	0.713128	0.0309033	0.988144	0.112759	1.43627e-11	8.54078e-19	adenosylcobalamin salvage from cobinamide I	0.024312	0.153214	0.293465
adenosylcobalamin salvage from cobinamide II	0.00388	0.039271	0.378785	0.078475	0.337347	0.132078	0.254668	0.282662	0.21132	0.024884	0.131049	-0.001218	0.100515	0.257573	0.427879	0.869044	0.459381	1.95475e-10	0.115613	4.26467e-12	0.00217414	1.00468e-07	5.58836e-06	9.25317e-06	0.56768	0.00975592	0.987448	0.02637	5.3308e-13	4.24577e-20	0.877764	0.597987	2.56667e-09	0.255468	2.57586e-10	0.011938	2.44901e-06	6.02744e-05	7.55612e-05	0.70262	0.0350749	0.988144	0.112166	1.99942e-11	2.01427e-18	adenosylcobalamin salvage from cobinamide II	0.00388	0.153259	0.869044
ADP-L-glycero-&beta;-D-manno-heptose biosynthesis	-3.30007	0.577434	0.219113	0.44591	0.342565	0.667216	0.833266	0.799858	-0.186853	1.0365	0.400008	0.545413	0.498503	0.636464	0.342232	1.58045e-70	0.00785637	0.410159	0.0550147	0.0753212	0.0023304	0.000231771	0.000478058	0.584033	2.82581e-06	0.128923	0.0178506	0.064478	0.0066593	0.145297	2.65164e-70	0.0171929	0.61934	0.143228	0.172326	0.0121342	0.00159079	0.0029464	0.904503	3.7104e-05	0.299498	0.0929464	0.194723	0.0242302	0.195891	ADP-L-glycero-&beta;-D-manno-heptose biosynthesis	-3.30007	0.486511	1.58045e-70
aerobic respiration I (cytochrome c)	-7.96055	-0.007782	-0.001991	-0.005679	0.027559	-0.041068	-0.139326	0.601977	-0.007552	-0.027047	-0.08189	-0.023612	-0.044153	-0.18367	-0.212082	0	0.928798	0.98193	0.947289	0.778595	0.639508	0.0830107	0.101471	0.920386	0.791419	0.360035	0.82384	0.604282	0.0157507	0.0110433	0	0.93499	0.988476	0.961869	0.830868	0.801874	0.138504	0.210395	0.96849	0.810198	0.628375	0.962857	0.778791	0.0337356	0.0189492	aerobic respiration I (cytochrome c)	-7.96055	-0.035959	0
allantoin degradation IV (anaerobic)	-4.31514	-2.65534	-3.6474	-2.83571	-2.58754	-3.42067	-3.22159	-2.38898	-1.35503	-3.67246	-3.45883	-3.66902	-3.32976	-3.39705	-3.01219	5.7191e-27	1.72509e-05	2.75282e-19	1.73699e-05	3.10408e-05	7.78e-14	1.2912e-06	0.000379367	0.0598577	3.07751e-19	3.22315e-12	4.01865e-19	1.46774e-09	3.76112e-09	4.15823e-06	7.78004e-27	0.000192955	8.31351e-17	9.71429e-05	0.000360551	1.17478e-11	1.77246e-05	0.00243763	0.170538	9.29408e-17	1.62232e-10	3.03408e-17	1.10815e-07	5.9782e-08	2.28324e-05	allantoin degradation IV (anaerobic)	-4.31514	-3.0497	5.7191e-27
allantoin degradation to glyoxylate III	-3.50975	-1.20817	-0.347299	-1.44477	-0.562988	-0.443685	-0.189407	-0.39732	-0.060499	-0.016769	-0.133714	-0.829179	-0.512568	-0.160051	-0.451316	5.5074e-234	0.00223	0.244796	0.00310007	0.192138	0.0229302	0.251618	0.0151169	0.718315	0.947619	0.501523	0.0865547	0.24869	0.35624	0.037659	1.23203e-233	0.00651488	0.415328	0.0111455	0.29605	0.0805223	0.321985	0.0430689	0.96849	0.957126	0.765928	0.284125	0.56048	0.463727	0.0574394	allantoin degradation to glyoxylate III	-3.50975	-0.51503	5.5074e-234
anhydromuropeptides recycling	-0.244727	-0.266767	0.164607	-0.063215	0.275603	0.019452	-0.019752	0.154715	-0.063088	-0.215963	0.302383	0.069225	0.021666	0.044503	-0.416537	0.000454332	0.00740434	0.116057	0.559709	0.00321547	0.853704	0.829508	0.148124	0.561315	0.0449908	0.000754335	0.461852	0.784863	0.586839	0.00338619	0.000497131	0.016322	0.229081	0.812654	0.0167426	0.91928	0.8915	0.264694	0.873799	0.0843927	0.00379682	0.860738	0.884942	0.663766	0.00913061	anhydromuropeptides recycling	-0.244727	-0.024253	0.000454332
arginine, ornithine and proline interconversion	-1.11725	0.183977	-0.238662	-0.340704	-0.053045	-0.392139	0.169661	-0.267161	-0.132107	0.116671	-0.170516	-0.064235	-0.274859	-0.437576	-0.236092	3.73386e-38	0.0726754	0.023956	0.0051303	0.614291	0.00152163	0.152575	0.0259509	0.262651	0.388223	0.121084	0.560249	0.0197002	2.67007e-06	0.0233737	5.61008e-38	0.116127	0.0539905	0.0180157	0.721852	0.00904449	0.216328	0.0687471	0.55469	0.505359	0.285683	0.961337	0.0976812	3.50592e-05	0.0379509	arginine, ornithine and proline interconversion	-1.11725	-0.175618	3.73386e-38
aromatic biogenic amine degradation (bacteria)	-5.10002	1.28016	1.57817	1.54024	1.0247	1.22931	-0.235724	1.05342	0.662744	-0.561761	1.08281	0.211052	-0.159847	0.836199	1.42014	4.87515e-31	0.00466151	0.00116498	0.000967428	0.0262505	0.00628602	0.745715	0.022261	0.275543	0.448689	0.0167068	0.742836	0.79922	0.0740389	0.0016618	7.01093e-31	0.011353	0.00366483	0.00379433	0.082337	0.0275127	0.818931	0.0600251	0.577875	0.5646	0.0535538	0.962857	0.890644	0.122185	0.00477966	aromatic biogenic amine degradation (bacteria)	-5.10002	0.732224	4.87515e-31
aromatic compounds degradation via &beta;-ketoadipate	-7.96055	-0.007782	-0.001991	-0.005679	0.159126	-0.041068	-0.139326	-0.010043	-0.007552	-0.027047	-0.047209	-0.023612	-0.044153	-0.18367	-0.212082	0	0.928798	0.98193	0.947289	0.145201	0.639508	0.0830107	0.913721	0.920386	0.791419	0.593746	0.82384	0.604282	0.0157507	0.0110433	0	0.93499	0.988476	0.961869	0.269129	0.801874	0.138504	0.938584	0.96849	0.810198	0.826319	0.962857	0.778791	0.0337356	0.0189492	aromatic compounds degradation via &beta;-ketoadipate	-7.96055	-0.066004	0
aspartate superpathway	0.940199	0.024324	-0.22311	0.181235	0.026607	0.119222	0.03685	0.011308	0.21476	0.086788	0.162506	0.085006	0.14524	0.051646	-0.030974	1.33374e-73	0.726574	0.00249933	0.00632238	0.700939	0.0684927	0.657477	0.880851	0.00114994	0.202599	0.00923099	0.281175	0.0402205	0.474639	0.653035	2.35548e-73	0.888362	0.00695666	0.0219467	0.786974	0.196998	0.729993	0.938584	0.00578801	0.285911	0.0341333	0.638458	0.144602	0.551312	0.694425	aspartate superpathway	0.940199	0.044501	1.33374e-73
Bifidobacterium shunt	1.03913	0.083629	0.238776	0.215664	0.181133	0.040741	0.16027	0.070084	0.315299	-0.006542	0.185579	-0.016398	0.223724	0.033713	0.018218	2.0026e-98	0.214051	0.00976085	0.00995017	0.00417981	0.563364	0.0607837	0.317275	1.75781e-06	0.91082	0.00926799	0.843568	0.000629175	0.608097	0.783605	3.68772e-98	0.292504	0.0235822	0.0326625	0.0203597	0.801874	0.138504	0.493903	1.56135e-05	0.923045	0.0341333	0.968447	0.0065521	0.680168	0.81603	Bifidobacterium shunt	1.03913	0.100037	2.0026e-98
biotin biosynthesis I	-7.96055	-0.007782	-0.001991	-0.005679	0.385278	-0.041068	-0.139326	-0.010043	-0.007552	-0.027047	0.102382	-0.023612	-0.044153	-0.18367	-0.212082	0	0.928798	0.98193	0.947289	0.195887	0.639508	0.0830107	0.913721	0.920386	0.791419	0.566496	0.82384	0.604282	0.0157507	0.0110433	0	0.93499	0.988476	0.961869	0.300293	0.801874	0.138504	0.938584	0.96849	0.810198	0.812562	0.962857	0.778791	0.0337356	0.0189492	biotin biosynthesis I	-7.96055	-0.036649	0
biotin biosynthesis II	-7.67204	-0.296294	-0.290502	-0.294191	-0.260953	-0.32958	1.65701	2.94667	0.030133	-0.315559	1.82092	-0.138866	-0.332665	-0.472181	-0.500594	0	0.10409	0.111789	0.105487	0.164594	0.0710548	0.0291933	2.05798e-08	0.931929	0.0967778	0.000679079	0.532758	0.0666727	0.00773887	0.00557093	0	0.154853	0.223578	0.245054	0.282428	0.202439	0.0766641	8.87871e-07	0.97385	0.149117	0.00347596	0.930104	0.197403	0.0266662	0.0139043	biotin biosynthesis II	-7.67204	0.214776	0
Calvin-Benson-Bassham cycle	1.53375	-0.069251	0.058342	0.0363	0.093114	0.017395	0.020729	-0.017373	0.049277	-0.066381	-0.011899	0.03033	0.050795	0.014898	0.033708	0	0.0651504	0.26141	0.24455	0.0136513	0.616119	0.633492	0.604529	0.113428	0.0364983	0.751668	0.45288	0.262296	0.568592	0.276304	0	0.106354	0.438588	0.439607	0.0542461	0.801874	0.705958	0.795401	0.2903	0.0715746	0.897272	0.860738	0.569881	0.645544	0.34624	Calvin-Benson-Bassham cycle	1.53375	-0.012217	0
catechol degradation I (meta-cleavage pathway)	-7.96055	-0.007782	-0.001991	-0.005679	0.222109	-0.041068	-0.139326	-0.010043	-0.007552	-0.027047	-0.018228	-0.023612	-0.044153	-0.18367	-0.212082	0	0.928798	0.98193	0.947289	0.152285	0.639508	0.0830107	0.913721	0.920386	0.791419	0.850475	0.82384	0.604282	0.0157507	0.0110433	0	0.93499	0.988476	0.961869	0.269129	0.801874	0.138504	0.938584	0.96849	0.810198	0.926562	0.962857	0.778791	0.0337356	0.0189492	catechol degradation I (meta-cleavage pathway)	-7.96055	-0.058819	0
catechol degradation III (ortho-cleavage pathway)	-7.96055	-0.007782	-0.001991	-0.005679	0.159126	-0.041068	-0.139326	-0.010043	-0.007552	-0.027047	-0.047209	-0.023612	-0.044153	-0.18367	-0.212082	0	0.928798	0.98193	0.947289	0.145201	0.639508	0.0830107	0.913721	0.920386	0.791419	0.593746	0.82384	0.604282	0.0157507	0.0110433	0	0.93499	0.988476	0.961869	0.269129	0.801874	0.138504	0.938584	0.96849	0.810198	0.826319	0.962857	0.778791	0.0337356	0.0189492	catechol degradation III (ortho-cleavage pathway)	-7.96055	-0.066004	0
catechol degradation to &beta;-ketoadipate	-7.96055	-0.007782	-0.001991	-0.005679	0.152835	-0.041068	-0.139326	-0.010043	-0.007552	-0.027047	-0.049681	-0.023612	-0.044153	-0.18367	-0.212082	0	0.928798	0.98193	0.947289	0.147105	0.639508	0.0830107	0.913721	0.920386	0.791419	0.573098	0.82384	0.604282	0.0157507	0.0110433	0	0.93499	0.988476	0.961869	0.269129	0.801874	0.138504	0.938584	0.96849	0.810198	0.812562	0.962857	0.778791	0.0337356	0.0189492	catechol degradation to &beta;-ketoadipate	-7.96055	-0.066689	0
CDP-diacylglycerol biosynthesis I	1.70815	-0.134328	0.020301	0.009325	0.020019	-0.007002	-0.034952	-0.077932	0.041473	-0.139612	-0.038505	-0.034526	0.021245	-0.066109	-0.056633	0	0.00528062	0.721544	0.818571	0.649536	0.87102	0.512929	0.0451446	0.344751	0.00290188	0.410833	0.486627	0.702703	0.0731457	0.1659	0	0.0121736	0.923332	0.961869	0.748702	0.91928	0.591238	0.109069	0.663152	0.0101123	0.681712	0.880008	0.82897	0.121821	0.218786	CDP-diacylglycerol biosynthesis I	1.70815	-0.062496	0
CDP-diacylglycerol biosynthesis II	1.70815	-0.134328	0.020301	0.009325	0.020019	-0.007002	-0.034952	-0.077932	0.041473	-0.139612	-0.038505	-0.034526	0.021245	-0.066109	-0.056633	0	0.00528062	0.721544	0.818571	0.649536	0.87102	0.512929	0.0451446	0.344751	0.00290188	0.410833	0.486627	0.702703	0.0731457	0.1659	0	0.0121736	0.923332	0.961869	0.748702	0.91928	0.591238	0.109069	0.663152	0.0101123	0.681712	0.880008	0.82897	0.121821	0.218786	CDP-diacylglycerol biosynthesis II	1.70815	-0.062496	0
chondroitin sulfate degradation I (bacterial)	-0.373407	0.216849	-1.04117	-0.016451	-0.422458	0.21744	-0.1457	-0.253066	0.007279	0.263807	-0.023064	0.154107	-0.315577	0.06294	0.195466	4.84672e-05	0.0487668	9.29274e-13	0.885105	0.000373423	0.0536494	0.269996	0.0964513	0.959139	0.011892	0.856418	0.237547	0.0229306	0.715465	0.15779	5.40114e-05	0.0851305	2.00458e-11	0.961869	0.00268509	0.163658	0.339745	0.203694	0.975286	0.0291983	0.926562	0.578541	0.104925	0.763499	0.210852	chondroitin sulfate degradation I (bacterial)	-0.373407	-0.095624	4.84672e-05
chorismate biosynthesis from 3-dehydroquinate	1.5038	-0.093357	-0.064843	0.058934	0.020302	0.049754	-0.056498	-0.036186	0.065164	-0.049109	0.012423	0.024603	0.034397	0.011908	-0.004738	0	0.0377403	0.195438	0.115891	0.647877	0.206399	0.318472	0.346382	0.0901183	0.275237	0.761303	0.588734	0.516244	0.740042	0.905642	0	0.0690763	0.350331	0.255468	0.748702	0.438961	0.394175	0.525665	0.240847	0.377368	0.897272	0.962857	0.778791	0.784185	0.907173	chorismate biosynthesis from 3-dehydroquinate	1.5038	-0.028696	0
chorismate biosynthesis I	1.56535	-0.130438	-0.120587	0.021181	-0.017574	0.036291	-0.101661	-0.070952	0.034967	-0.069351	-0.012609	0.011268	0.018024	-0.017527	-0.064731	0	0.00803922	0.017166	0.60338	0.706192	0.391188	0.0937657	0.0881559	0.401088	0.162401	0.768103	0.815109	0.745507	0.658321	0.144089	0	0.0173417	0.0395735	0.852568	0.786974	0.715993	0.150624	0.191533	0.696141	0.233548	0.897272	0.962857	0.865936	0.725594	0.195134	chorismate biosynthesis I	1.56535	-0.060476	0
cinnamate and 3-hydroxycinnamate degradation to 2-oxopent-4-enoate	-7.96055	-0.007782	-0.001991	-0.005679	0.152835	-0.041068	-0.139326	-0.010043	-0.007552	-0.027047	-0.049681	-0.023612	-0.044153	-0.18367	-0.212082	0	0.928798	0.98193	0.947289	0.147105	0.639508	0.0830107	0.913721	0.920386	0.791419	0.573098	0.82384	0.604282	0.0157507	0.0110433	0	0.93499	0.988476	0.961869	0.269129	0.801874	0.138504	0.938584	0.96849	0.810198	0.812562	0.962857	0.778791	0.0337356	0.0189492	cinnamate and 3-hydroxycinnamate degradation to 2-oxopent-4-enoate	-7.96055	-0.066689	0
cis-vaccenate biosynthesis	0.988992	0.069998	0.158809	0.176342	0.185624	0.136927	0.187699	0.130082	0.146943	0.075236	0.105898	0.107358	0.047758	0.172405	0.303977	6.2432e-179	0.151205	0.0156767	8.30046e-06	0.000167632	0.000605362	0.000127335	0.0169506	0.00164478	0.0914158	0.0170237	0.073643	0.372687	1.37604e-05	3.39801e-15	1.34675e-178	0.217447	0.0364182	4.82065e-05	0.00136824	0.00425161	0.000961378	0.046964	0.00764192	0.142307	0.0535538	0.247031	0.740471	0.000134053	8.55165e-14	cis-vaccenate biosynthesis	0.988992	0.111166	6.2432e-179
CMP-3-deoxy-D-manno-octulosonate biosynthesis I	-0.144395	0.260155	-0.046141	0.36385	0.041006	0.302739	0.107681	0.07579	0.194069	0.240459	0.191139	0.21263	0.062442	0.180306	0.223887	0.0189479	0.000194176	0.559628	3.43895e-08	0.596439	2.58878e-05	0.181196	0.341536	0.0201073	0.00177942	0.012315	0.00283277	0.451921	0.0457605	0.00378116	0.0200079	0.00108595	0.757883	2.96732e-07	0.711955	0.000279218	0.246492	0.520929	0.0652948	0.00688954	0.0427402	0.0329037	0.778791	0.0827525	0.0101054	CMP-3-deoxy-D-manno-octulosonate biosynthesis I	-0.144395	0.147531	0.0189479
CMP-legionaminate biosynthesis I	-4.73078	-2.74711	-0.750842	-1.12474	0.592589	-1.02656	-0.955394	-0.005428	-1.95793	-1.24168	-1.29236	-2.06066	0.021096	0.663462	1.03391	8.87134e-39	2.81948e-09	0.181689	0.0664574	0.303456	0.129858	0.17982	0.99077	0.00154078	0.0472393	0.0564739	0.00167194	0.976008	0.0960825	0.0145083	1.33957e-38	1.28675e-07	0.334574	0.170086	0.438487	0.284183	0.245727	0.99077	0.00750508	0.0869895	0.160897	0.0229511	0.976008	0.147294	0.0242073	CMP-legionaminate biosynthesis I	-4.73078	-0.839935	8.87134e-39
cob(II)yrinate a,c-diamide biosynthesis I (early cobalt insertion)	-5.68984	0.334863	-0.394291	0.228284	0.877039	1.37526	0.101751	2.59935	0.926449	-1.61434	3.52846	-2.29433	-1.06943	2.18949	4.39271	9.75571e-16	0.712504	0.716015	0.807105	0.314491	0.165263	0.92916	0.00101079	0.397614	0.0504198	8.59415e-07	0.00130953	0.256362	0.020789	8.0694e-10	1.2225e-15	0.874701	0.923332	0.961869	0.450124	0.353968	0.947994	0.00492354	0.694101	0.0906356	1.03817e-05	0.0210605	0.566671	0.0427095	8.1232e-09	cob(II)yrinate a,c-diamide biosynthesis I (early cobalt insertion)	-5.68984	0.738665	9.75571e-16
coenzyme A biosynthesis I	1.61455	-0.179891	-0.047203	-0.034055	-0.026107	-0.023831	-0.12442	-0.146369	-0.021424	-0.178966	-0.089149	-0.046647	-0.004426	-0.11415	-0.150601	0	0.000401593	0.430802	0.398008	0.573884	0.626935	0.0357443	0.000590127	0.639334	0.000645751	0.0671226	0.366471	0.939662	0.00393972	0.000283941	0	0.00184365	0.637757	0.619579	0.696036	0.801874	0.0914812	0.00356436	0.952151	0.00336236	0.181286	0.752885	0.952275	0.017497	0.00102084	coenzyme A biosynthesis I	1.61455	-0.112251	0
colanic acid building blocks biosynthesis	0.397037	0.22198	0.100653	0.319152	0.129054	0.215923	0.133215	0.080562	0.196351	0.160513	0.141333	0.169327	0.094215	0.155675	0.252926	1.42482e-21	1.42218e-05	0.114871	1.84558e-12	0.0230124	2.56462e-05	0.014692	0.110264	0.000286205	0.00159951	0.0130663	0.00202491	0.0923387	0.00505913	3.59572e-08	1.87902e-21	0.000165192	0.22823	3.98119e-11	0.0755408	0.000279218	0.0422571	0.216115	0.00172868	0.00644068	0.0441121	0.0254801	0.26062	0.0201034	3.01641e-07	colanic acid building blocks biosynthesis	0.397037	0.141663	1.42482e-21
D-fructuronate degradation	0.866143	0.014976	0.030238	0.009222	0.111635	0.118561	-0.002884	0.081144	0.063943	0.04894	-0.025334	0.074833	0.067512	0.130178	0.106957	2.16626e-156	0.73645	0.554526	0.808461	0.0362859	0.00384422	0.957554	0.145615	0.171113	0.238085	0.62279	0.165242	0.186499	0.000513885	0.0214082	4.48089e-156	0.893204	0.754355	0.961869	0.104365	0.0184279	0.960735	0.262085	0.397508	0.331345	0.854921	0.484496	0.452168	0.00298449	0.0353293	D-fructuronate degradation	0.866143	0.029842	2.16626e-156
D-galactarate degradation I	-6.0502	-1.91813	0.640286	-1.23103	0.140253	0.390731	1.41253	-0.342545	1.20086	1.76599	0.83966	1.4469	0.48476	1.44891	-1.0149	1.10384e-21	0.00254093	0.474112	0.108792	0.866793	0.648065	0.0639223	0.701399	0.141556	0.0196128	0.276519	0.0562196	0.575415	0.0572332	0.258507	1.4621e-21	0.0071716	0.675386	0.248903	0.887361	0.802499	0.138504	0.901796	0.333983	0.0432341	0.531579	0.204558	0.778791	0.0987681	0.328022	D-galactarate degradation I	-6.0502	0.346656	1.10384e-21
D-galacturonate degradation I	0.538989	0.058888	0.173731	0.082677	0.238436	0.140328	0.056617	0.141185	0.130703	0.06045	0.021367	0.06712	0.112177	0.176461	0.196187	3.12446e-73	0.191166	0.000155131	0.026097	1.31882e-05	0.000212396	0.282536	0.00747617	0.00355814	0.114903	0.691584	0.183534	0.0138544	9.1367e-07	6.17241e-05	5.48597e-73	0.265788	0.000618623	0.0723055	0.000189659	0.00178177	0.352586	0.024811	0.0151346	0.171786	0.890393	0.518013	0.0804622	1.31394e-05	0.000262545	D-galacturonate degradation I	0.538989	0.087606	3.12446e-73
D-glucarate degradation I	-3.14352	-0.924027	-0.081244	-2.23213	-0.471666	-0.272228	-0.450807	-0.159577	-0.640547	-0.052313	-0.175083	-1.20924	-0.763852	-0.305914	-0.166218	4.04826e-99	0.0440803	0.733911	0.00108684	0.350589	0.245096	0.059833	0.500235	0.202769	0.846076	0.35725	0.015994	0.233802	0.162825	0.497655	7.50046e-99	0.078796	0.935195	0.00420802	0.499425	0.490192	0.138504	0.690028	0.460423	0.86032	0.628375	0.0878214	0.538994	0.233048	0.552543	D-glucarate degradation I	-3.14352	-0.611642	4.04826e-99
dTDP-L-rhamnose biosynthesis I	1.74432	-0.1576	-0.128705	-0.041381	-0.073279	-0.015957	-0.162099	-0.164885	-0.015034	-0.154334	-0.089287	-0.036907	-0.01233	-0.110053	-0.171455	0	0.00314551	0.0354132	0.315325	0.12872	0.751549	0.0120136	0.000176794	0.74339	0.00561054	0.0631907	0.471505	0.836395	0.0058512	2.8267e-05	0	0.00833283	0.0769409	0.513445	0.266256	0.872954	0.0355697	0.00124167	0.96849	0.0167761	0.173487	0.862997	0.911882	0.0228002	0.000131333	dTDP-L-rhamnose biosynthesis I	1.74432	-0.12107	0
dTDP-N-acetylthomosamine biosynthesis	-0.429888	-0.027327	0.391066	0.463626	0.346505	-0.089205	0.346962	0.294345	0.25262	0.173426	0.149893	0.347737	0.329291	0.247357	0.46696	2.50224e-09	0.790834	0.000407701	1.15308e-06	3.3864e-05	0.289538	0.00050646	0.000928855	0.0199515	0.125671	0.284158	0.00790531	0.00021093	0.00777449	6.66866e-08	2.90645e-09	0.93499	0.00143169	8.0984e-06	0.000378775	0.574123	0.00294137	0.00471715	0.0652948	0.186958	0.533018	0.0582293	0.00335267	0.0266662	5.16394e-07	dTDP-N-acetylthomosamine biosynthesis	-0.429888	0.22869	2.50224e-09
enterobacterial common antigen biosynthesis	-7.96055	-0.007782	-0.001991	-0.005679	0.212409	-0.041068	-0.139326	-0.010043	-0.007552	-0.027047	-0.022329	-0.023612	-0.044153	-0.18367	-0.212082	0	0.928798	0.98193	0.947289	0.149687	0.639508	0.0830107	0.913721	0.920386	0.791419	0.814358	0.82384	0.604282	0.0157507	0.0110433	0	0.93499	0.988476	0.961869	0.269129	0.801874	0.138504	0.938584	0.96849	0.810198	0.924572	0.962857	0.778791	0.0337356	0.0189492	enterobacterial common antigen biosynthesis	-7.96055	-0.059897	0
enterobactin biosynthesis	-7.96055	-0.007782	-0.001991	-0.005679	0.330067	-0.041068	-0.139326	-0.010043	-0.007552	-0.027047	0.057233	-0.023612	-0.044153	-0.18367	-0.212082	0	0.928798	0.98193	0.947289	0.183179	0.639508	0.0830107	0.913721	0.920386	0.791419	0.688581	0.82384	0.604282	0.0157507	0.0110433	0	0.93499	0.988476	0.961869	0.291715	0.801874	0.138504	0.938584	0.96849	0.810198	0.890393	0.962857	0.778791	0.0337356	0.0189492	enterobactin biosynthesis	-7.96055	-0.04449	0
fatty acid &beta;-oxidation I	-4.13161	-0.447139	1.6291	0.90899	1.2028	0.011826	0.1217	-0.641153	-0.119464	0.898662	0.111427	-0.099488	0.641699	1.14354	0.380629	2.5437e-18	0.528364	0.000666764	0.0731934	0.0210025	0.988408	0.864302	0.400984	0.857484	0.0748009	0.868328	0.862623	0.327538	0.0194789	0.480141	3.2829e-18	0.668193	0.00218873	0.184203	0.071267	0.994997	0.913122	0.58748	0.96849	0.1262	0.926562	0.968447	0.687771	0.0408516	0.535065	fatty acid &beta;-oxidation I	-4.13161	0.37011	2.5437e-18
fatty acid elongation -- saturated	0.551166	0.185101	0.078909	0.293738	0.126329	0.232366	0.167895	0.127713	0.185109	0.164838	0.182744	0.167428	0.056324	0.192672	0.283671	1.45358e-29	0.00170989	0.266673	1.83756e-08	0.0521534	3.13588e-05	0.00717579	0.0648459	0.00397945	0.00798195	0.0024483	0.00879094	0.393633	0.00427565	1.92626e-06	2.03232e-29	0.00532357	0.444946	1.79014e-07	0.135718	0.000318647	0.0249091	0.149492	0.0164629	0.0219141	0.0107158	0.063211	0.762033	0.0181866	1.11871e-05	fatty acid elongation -- saturated	0.551166	0.146203	1.45358e-29
flavin biosynthesis I (bacteria and plants)	0.554387	0.182009	0.248976	0.207481	0.2462	0.275995	0.16503	0.161313	0.245561	0.108366	0.149046	0.056342	0.118878	0.241678	0.34931	9.24081e-43	0.000586635	0.000247864	3.75864e-05	2.48782e-05	1.04462e-08	0.00314029	0.0156194	6.56915e-07	0.01933	0.00139384	0.321627	0.0360043	3.42641e-06	6.49511e-12	1.41661e-42	0.00230083	0.000947532	0.000189185	0.000326662	4.9845e-07	0.0128673	0.0440733	6.39962e-06	0.0432341	0.00657718	0.688875	0.134238	4.1391e-05	9.80762e-11	flavin biosynthesis I (bacteria and plants)	0.554387	0.165774	9.24081e-43
formaldehyde assimilation II (RuMP Cycle)	1.48634	-0.515472	-0.652291	-0.37236	-0.356034	-0.124699	-0.665129	-0.514209	-0.285496	-0.362892	-0.300791	-0.164853	-0.172263	-0.351983	-0.717658	2.68635e-129	4.06349e-05	7.41717e-12	4.03164e-06	1.62551e-06	0.119972	6.3441e-07	4.92987e-08	0.000224431	0.000683588	2.41339e-05	0.0588509	0.0373643	1.98744e-06	3.96912e-08	5.23405e-129	0.000350621	1.24444e-10	2.48481e-05	2.88767e-05	0.264464	9.12342e-06	1.23667e-06	0.00138323	0.00349904	0.000191801	0.209094	0.136605	2.72822e-05	3.23966e-07	formaldehyde assimilation II (RuMP Cycle)	1.48634	-0.414507	2.68635e-129
formaldehyde oxidation I	0.753987	-0.218941	-0.300463	-0.078983	-0.092803	0.000185	-0.363671	-0.253161	0.001894	-0.161455	-0.065429	-0.025188	0.0712	-0.148204	-0.446033	3.41197e-104	0.0317625	0.000619873	0.183336	0.0738918	0.997341	0.00173192	0.00162507	0.974535	0.0218924	0.227749	0.680897	0.211171	0.00479042	2.35563e-05	6.4806e-104	0.0599517	0.00205716	0.350427	0.170346	0.999707	0.00832578	0.00711264	0.984313	0.0466809	0.471097	0.962857	0.495866	0.0194235	0.000111156	formaldehyde oxidation I	0.753987	-0.166773	3.41197e-104
fucose degradation	-1.2216	-0.101295	0.266333	-0.13842	0.045615	-0.01076	0.454922	0.547722	0.010292	0.270229	0.021101	0.229085	0.220885	0.279076	0.141224	1.23322e-121	0.292159	0.0528798	0.0875939	0.637349	0.907227	3.68532e-13	9.14976e-08	0.926475	0.00407098	0.762054	0.0461405	0.0492505	0.000359734	0.117459	2.37217e-121	0.393893	0.111676	0.206667	0.743164	0.948037	5.56483e-11	1.84215e-06	0.971512	0.0128066	0.897272	0.176385	0.16167	0.00217279	0.163468	fucose degradation	-1.2216	0.123571	1.23322e-121
galactose degradation I (Leloir pathway)	1.78823	-0.164338	-0.085198	0.006574	-0.034816	-0.009302	-0.110836	-0.115086	0.041505	-0.117625	-0.04121	-0.014171	0.029274	-0.072792	-0.140893	0	0.00291582	0.166522	0.886127	0.472919	0.851303	0.0870908	0.0157613	0.392556	0.0329455	0.405611	0.790621	0.620219	0.093077	0.00330565	0	0.00793314	0.314311	0.961869	0.608707	0.91928	0.141405	0.0440733	0.693121	0.0654342	0.681712	0.962857	0.780131	0.144658	0.00910043	galactose degradation I (Leloir pathway)	1.78823	-0.084888	0
GDP-D-glycero-&alpha;-D-manno-heptose biosynthesis	-0.99674	0.167991	0.537999	-0.119172	0.471354	0.130217	0.296664	0.397932	0.100197	0.067329	-0.102944	0.002626	0.349262	0.091182	0.335868	7.48512e-89	0.0376494	2.70395e-06	0.294403	5.21218e-11	0.0478196	4.81202e-05	8.80913e-07	0.128798	0.396522	0.0955389	0.976228	5.26501e-05	0.213745	7.40923e-06	1.37e-88	0.0690763	2.26831e-05	0.50517	2.24869e-09	0.15315	0.000440373	1.20925e-05	0.314207	0.511751	0.246605	0.988144	0.000935313	0.293413	3.92559e-05	GDP-D-glycero-&alpha;-D-manno-heptose biosynthesis	-0.99674	0.157274	7.48512e-89
GDP-mannose biosynthesis	1.11597	0.139261	-0.067062	0.2866	0.019421	0.206983	0.031442	0.032945	0.223262	0.167509	0.171994	0.154771	0.088251	0.141856	0.166804	1.96307e-197	0.00453208	0.185037	6.64276e-12	0.700634	1.29443e-05	0.624993	0.445778	8.111e-07	8.66297e-05	0.00019624	0.00159613	0.0733381	0.000799411	3.1572e-05	4.29599e-197	0.0111276	0.338675	1.18007e-10	0.786974	0.000195459	0.699066	0.638033	7.42279e-06	0.000617883	0.00113001	0.0229511	0.21503	0.00420952	0.000144466	GDP-mannose biosynthesis	1.11597	0.101775	1.96307e-197
gluconeogenesis I	1.46478	-0.07586	-0.028794	0.04499	0.015942	0.039759	-0.041051	-0.065894	0.036529	-0.078391	-0.024105	0.027074	0.028513	-0.030129	-0.031847	0	0.0829643	0.591848	0.168843	0.705523	0.330738	0.403719	0.0607787	0.333951	0.0437686	0.531686	0.519035	0.587458	0.3055	0.333363	0	0.1293	0.794391	0.32478	0.786974	0.63217	0.489651	0.141194	0.652225	0.0826131	0.796376	0.922051	0.778791	0.402887	0.401098	gluconeogenesis I	1.46478	-0.040615	0
glucose and glucose-1-phosphate degradation	-3.40679	0.558395	0.173699	0.476792	0.175736	0.505441	0.226874	0.35904	-0.454938	1.20463	0.234031	0.591866	0.191552	0.367981	0.255809	4.23636e-67	0.0173937	0.514661	0.054591	0.402029	0.0327381	0.43304	0.129838	0.295868	2.401e-07	0.362044	0.0156411	0.5844	0.190188	0.26985	7.06841e-67	0.0345585	0.72074	0.143228	0.551876	0.112351	0.521553	0.243546	0.607838	3.81633e-06	0.628375	0.0874741	0.778791	0.265911	0.339562	glucose and glucose-1-phosphate degradation	-3.40679	0.321456	4.23636e-67
glutaryl-CoA degradation	-4.17217	-0.437599	1.5666	0.863589	1.1588	0.000294	0.118348	-0.633944	-0.113119	0.881472	0.102498	-0.101075	0.614856	1.08783	0.381177	2.63247e-19	0.531014	0.000849088	0.080999	0.0229154	0.999707	0.865776	0.398152	0.862767	0.07415	0.876231	0.856443	0.339354	0.0228277	0.469338	3.42675e-19	0.668193	0.00275725	0.195694	0.0755408	0.999707	0.913122	0.586546	0.96849	0.125805	0.926562	0.968447	0.701951	0.0456553	0.524964	glutaryl-CoA degradation	-4.17217	0.352284	2.63247e-19
glycerol degradation to butanol	-1.72803	0.890834	-0.559173	-0.126019	-0.396016	-0.449599	0.184417	0.057054	0.155212	0.61041	0.158824	-0.30616	-0.28755	-0.311312	0.049862	7.70703e-18	5.92484e-05	0.2283	0.593882	0.376523	0.0909187	0.452982	0.807423	0.63455	0.0252053	0.525232	0.513391	0.509437	0.263221	0.848098	9.90436e-18	0.000458795	0.396246	0.84714	0.528884	0.22652	0.538585	0.938584	0.952151	0.0528611	0.7931	0.921562	0.778791	0.354878	0.864735	glycerol degradation to butanol	-1.72803	-0.032997	7.70703e-18
glycogen biosynthesis I (from ADP-D-Glucose)	1.64319	-0.192964	-0.179086	-0.108855	-0.088153	-0.029817	-0.201223	-0.169533	-0.093428	-0.184929	-0.139724	-0.046293	-0.055237	-0.11806	-0.150414	0	0.000340791	0.00133598	0.0145969	0.0724807	0.548778	0.00111528	7.47279e-05	0.0360017	0.00218142	0.00304263	0.380911	0.386754	0.00461324	0.000565096	0	0.00165998	0.0040754	0.0445279	0.168956	0.801874	0.00561359	0.000564196	0.107797	0.00793721	0.0124172	0.7669	0.762033	0.0191817	0.00189621	glycogen biosynthesis I (from ADP-D-Glucose)	1.64319	-0.15288	0
glycogen degradation I (bacterial)	1.68811	-0.108419	-0.106731	0.017426	-0.001916	0.036819	-0.068075	-0.052351	0.04851	-0.072172	-0.00791	0.017294	0.027178	-0.016859	-0.045226	0	0.021758	0.0143891	0.647051	0.966374	0.369678	0.233526	0.177788	0.213835	0.11266	0.854275	0.706064	0.6197	0.643649	0.299805	0	0.0423931	0.0339493	0.880222	0.972817	0.684924	0.305303	0.306811	0.472367	0.169271	0.926562	0.962857	0.780131	0.712022	0.371035	glycogen degradation I (bacterial)	1.68811	-0.049951	0
glycolysis I (from glucose 6-phosphate)	1.61628	-0.085097	0.039262	0.026602	0.069194	0.013743	-0.013254	-0.03807	0.048534	-0.093269	-0.019093	0.007439	0.045037	-0.01046	-0.007978	0	0.0310697	0.445164	0.411194	0.0798012	0.710261	0.778052	0.259577	0.14277	0.00950999	0.630138	0.855718	0.347165	0.721625	0.812882	0	0.0590129	0.649466	0.636824	0.177206	0.851186	0.845222	0.41921	0.334237	0.0251931	0.859565	0.968447	0.713224	0.767362	0.843066	glycolysis I (from glucose 6-phosphate)	1.61628	-0.02989	0
glycolysis II (from fructose 6-phosphate)	1.59626	-0.068389	0.0642	0.051443	0.084868	0.020778	0.013732	-0.022984	0.075703	-0.078933	0.002352	0.011357	0.060691	3.2e-05	0.004886	0	0.0830605	0.234009	0.12302	0.030982	0.56885	0.769454	0.493884	0.0225131	0.0200403	0.953072	0.778162	0.195346	0.99913	0.88663	0	0.1293	0.401538	0.258	0.091731	0.801874	0.841938	0.687341	0.0723292	0.0435409	0.966971	0.962857	0.464524	0.99913	0.89254	glycolysis II (from fructose 6-phosphate)	1.59626	-0.012776	0
glycolysis III (from glucose)	1.81937	-0.141133	-0.0235	0.005055	-0.001116	-0.009167	-0.069111	-0.097243	0.037068	-0.131731	-0.040013	-0.026587	0.031999	-0.073389	-0.103889	0	0.00388033	0.693247	0.900825	0.980204	0.837307	0.242301	0.018022	0.394757	0.00602118	0.393311	0.587942	0.560553	0.0589977	0.0120812	0	0.0097655	0.903828	0.961869	0.98346	0.912876	0.311382	0.0490327	0.693121	0.0176723	0.677348	0.962857	0.778791	0.100663	0.0203828	glycolysis III (from glucose)	1.81937	-0.072926	0
glycolysis V (Pyrococcus)	-2.04703	-1.14052	0.000987	-0.717682	0.036997	-1.06201	0.223144	-0.986046	-0.783618	-0.799475	-0.322326	-1.17579	-0.496837	-0.509527	-2.31118	3.08007e-141	5.85851e-11	0.993445	3.70259e-07	0.83347	4.63184e-08	0.189204	6.26691e-05	2.18405e-07	0.00016383	0.0216455	4.47975e-10	4.11386e-07	5.62159e-06	0.00938074	6.20121e-141	3.53854e-09	0.993445	2.79545e-06	0.870961	1.39882e-06	0.256231	0.000494934	2.35565e-06	0.00103077	0.0667033	2.70577e-08	1.38043e-05	6.45691e-05	0.0189492	glycolysis V (Pyrococcus)	-2.04703	-0.72198	3.08007e-141
glyoxylate cycle	-7.96055	-0.007782	-0.001991	-0.005679	0.206705	-0.041068	-0.139326	-0.010043	-0.007552	-0.027047	-0.025361	-0.023612	-0.044153	-0.18367	-0.212082	0	0.928798	0.98193	0.947289	0.148279	0.639508	0.0830107	0.913721	0.920386	0.791419	0.787318	0.82384	0.604282	0.0157507	0.0110433	0	0.93499	0.988476	0.961869	0.269129	0.801874	0.138504	0.938584	0.96849	0.810198	0.897272	0.962857	0.778791	0.0337356	0.0189492	glyoxylate cycle	-7.96055	-0.06058	0
gondoate biosynthesis (anaerobic)	1.01404	0.061997	0.170523	0.174879	0.192579	0.132929	0.190471	0.134042	0.147588	0.067993	0.106425	0.105068	0.055246	0.171118	0.299457	3.66147e-206	0.191112	0.00828105	4.77682e-06	6.03046e-05	0.00053587	6.86069e-05	0.0111312	0.000979345	0.112147	0.0134021	0.0744366	0.294227	5.77273e-06	8.26689e-16	8.07128e-206	0.265788	0.0203323	2.82863e-05	0.000551878	0.00385316	0.000575536	0.0339559	0.00509935	0.169271	0.0441121	0.247031	0.625751	6.45691e-05	2.4966e-14	gondoate biosynthesis (anaerobic)	1.01404	0.111432	3.66147e-206
guanosine deoxyribonucleotides de novo biosynthesis II	1.19545	0.232123	0.267125	0.356837	0.213775	0.254331	0.256713	0.288132	0.448036	0.177189	0.3365	0.099909	0.276936	0.29766	0.276153	3.28167e-306	1.44099e-06	1.92074e-07	8.27709e-13	2.82953e-05	2.38058e-05	0.000161929	2.25519e-11	1.13714e-25	1.89627e-07	3.0905e-15	0.0265473	2.8008e-09	7.28264e-13	1.22032e-07	8.25886e-306	3.34753e-05	1.94612e-06	2.15913e-11	0.000341807	0.000276513	0.00116435	2.27022e-09	1.71708e-23	3.18152e-06	1.86666e-13	0.123343	1.40974e-07	1.99942e-11	8.66517e-07	guanosine deoxyribonucleotides de novo biosynthesis II	1.19545	0.244504	3.28167e-306
guanosine nucleotides degradation III	0.007633	-0.221938	0.158124	-0.409325	-0.083646	-0.243096	0.137162	0.40453	-0.075629	-0.066199	-0.06583	-0.160173	0.270301	0.10004	0.121331	0.888666	0.00883995	0.23851	4.34255e-08	0.301966	0.0105975	0.220512	2.44365e-05	0.310993	0.611957	0.441551	0.388958	0.00723695	0.30864	0.0372414	0.894591	0.018669	0.406949	3.64291e-07	0.438487	0.0432494	0.294667	0.000217054	0.634595	0.751264	0.701833	0.777161	0.0455325	0.405258	0.0570908	guanosine nucleotides degradation III	0.007633	-0.045713	0.888666
guanosine ribonucleotides de novo biosynthesis	1.73569	-0.0777	-0.026318	0.025214	0.000105	0.01199	-0.057525	-0.082748	0.072393	-0.107385	-0.014573	-0.028853	0.036941	-0.048538	-0.089604	0	0.115347	0.623003	0.535031	0.998138	0.78255	0.337321	0.042856	0.0947338	0.0205034	0.750192	0.559982	0.489839	0.206394	0.03466	0	0.169926	0.825205	0.780577	0.998138	0.873212	0.412432	0.105224	0.250961	0.0442288	0.897272	0.961337	0.778791	0.285923	0.0542347	guanosine ribonucleotides de novo biosynthesis	1.73569	-0.05371	0
heme biosynthesis I (aerobic)	-7.96055	-0.007782	-0.001991	-0.005679	0.206458	-0.041068	-0.139326	0.384097	-0.007552	-0.027047	-0.025387	-0.023612	-0.044153	-0.18367	-0.212082	0	0.928798	0.98193	0.947289	0.148221	0.639508	0.0830107	0.106232	0.920386	0.791419	0.787089	0.82384	0.604282	0.0157507	0.0110433	0	0.93499	0.988476	0.961869	0.269129	0.801874	0.138504	0.211012	0.96849	0.810198	0.897272	0.962857	0.778791	0.0337356	0.0189492	heme biosynthesis I (aerobic)	-7.96055	-0.032888	0
heme biosynthesis II (anaerobic)	-1.9699	-0.23346	0.137566	-0.01445	0.305712	-0.061097	-0.096923	0.178577	-0.104955	-0.269747	0.258155	-0.066671	-0.101157	-0.079379	-0.533996	1.12441e-274	0.00518809	0.196046	0.870019	0.000409181	0.54634	0.239459	0.0513993	0.316395	0.0148083	0.00278479	0.461122	0.189867	0.315125	0.00124769	2.69501e-274	0.0121458	0.350331	0.961869	0.00276991	0.801874	0.309046	0.122225	0.637008	0.0346676	0.0115206	0.860738	0.455078	0.411982	0.0037307	heme biosynthesis II (anaerobic)	-1.9699	-0.070531	1.12441e-274
heterolactic fermentation	0.662974	0.188835	0.337468	0.312048	0.253845	0.085314	0.25521	0.151007	0.405115	0.069123	0.252901	0.028623	0.276021	0.106548	0.127462	1.68015e-44	0.00386513	0.00044339	0.000218746	5.36936e-05	0.236977	0.00173683	0.0231114	1.32504e-10	0.181807	0.000286493	0.711271	8.23219e-06	0.0904657	0.0475475	2.5888e-44	0.0097655	0.00152163	0.000939876	0.000506733	0.480316	0.00832578	0.0617669	3.63783e-09	0.258989	0.00157311	0.962857	0.000155383	0.14304	0.0714396	heterolactic fermentation	0.662974	0.178546	1.68015e-44
hexitol fermentation to lactate, formate, ethanol and acetate	-3.27333	0.407791	0.828817	0.890779	0.777103	0.77689	0.255756	0.484903	0.770738	0.561374	1.14076	0.560396	0.537936	0.870734	2.04873	3.66865e-57	0.156922	0.000579629	0.00202988	0.000372079	0.00190943	0.363737	0.102485	0.00863427	0.0118883	5.30787e-06	0.0129389	0.0165363	0.000436402	1.67748e-15	5.83122e-57	0.22249	0.00194498	0.00747589	0.00268509	0.0108801	0.442937	0.210548	0.0325944	0.0291983	5.0093e-05	0.0849466	0.0923334	0.00258418	4.60544e-14	hexitol fermentation to lactate, formate, ethanol and acetate	-3.27333	0.729642	3.66865e-57
homolactic fermentation	1.54056	-0.06467	0.066749	0.037229	0.092923	0.019824	0.015614	-0.018115	0.061518	-0.076729	-0.008291	0.016695	0.05709	0.006187	0.013303	0	0.0873403	0.199348	0.236445	0.0161405	0.577415	0.72518	0.58	0.0489472	0.0153532	0.829509	0.668284	0.21181	0.82529	0.682947	0	0.134575	0.352065	0.427584	0.0585742	0.801874	0.799286	0.768245	0.140781	0.0353943	0.926562	0.962857	0.495866	0.85064	0.721154	homolactic fermentation	1.54056	-0.013242	0
incomplete reductive TCA cycle	0.770886	0.243196	-0.094426	0.318618	0.014998	0.253686	0.083725	0.077674	0.215226	0.23439	0.184824	0.188249	0.076895	0.175142	0.213364	1.14614e-58	4.96944e-05	0.17734	1.7972e-10	0.810905	1.82467e-05	0.224125	0.193975	0.000808138	3.24745e-05	0.00195002	0.00095227	0.241334	0.00642406	0.000141257	1.84114e-58	0.00039494	0.328569	2.58455e-09	0.859275	0.000239587	0.296867	0.325447	0.00435817	0.000280209	0.00892281	0.0169168	0.552143	0.0236593	0.000547484	incomplete reductive TCA cycle	0.770886	0.132351	1.14614e-58
inosine-5-phosphate biosynthesis I	1.57406	-0.161857	-0.221034	-0.023369	-0.096588	0.019242	-0.172618	-0.141085	-0.015909	-0.095119	-0.058597	-0.006495	-0.026129	-0.071607	-0.135663	0	0.00305125	2.93051e-05	0.594681	0.0525795	0.688072	0.00727706	0.0018264	0.729073	0.0843859	0.199662	0.902259	0.667535	0.0926627	0.00261671	0	0.00815465	0.000160912	0.84714	0.135718	0.83453	0.0249735	0.00787962	0.96849	0.137014	0.444914	0.981067	0.822259	0.144658	0.00731711	inosine-5-phosphate biosynthesis I	1.57406	-0.111018	0
inosine-5-phosphate biosynthesis III	-0.115219	0.463917	-0.117063	0.679324	0.224728	0.418255	0.221407	0.38899	0.722711	0.551545	0.673259	0.313742	0.447601	0.459968	0.300856	0.348502	0.000723444	0.477289	9.86105e-07	0.109476	0.00773284	0.236513	0.0116818	1.15448e-07	1.91811e-05	1.33784e-07	0.0578946	0.00108682	0.00164797	0.0522323	0.356772	0.00280102	0.676719	7.09056e-06	0.234131	0.0328918	0.306553	0.035279	1.29131e-06	0.000181022	2.12647e-06	0.208145	0.0105877	0.00803541	0.0777053	inosine-5-phosphate biosynthesis III	-0.115219	0.400264	0.348502
isopropanol biosynthesis	-6.34796	-1.62037	-1.61458	-1.61827	-1.58503	-0.568605	-1.75192	0.552073	0.792799	-1.63964	2.85139	-1.6362	-1.34328	1.60107	4.01195	2.69892e-36	0.00143663	0.00149872	0.00145096	0.00189931	0.441708	0.000553468	0.455531	0.332577	0.0013399	1.16625e-07	0.00139474	0.0263481	0.0510103	1.30736e-14	3.99546e-36	0.00460761	0.00443738	0.00547736	0.0106221	0.745228	0.00315372	0.64587	0.652225	0.00569927	1.95671e-06	0.0210605	0.112166	0.0900883	3.03711e-13	isopropanol biosynthesis	-6.34796	-0.336169	2.69892e-36
Kdo transfer to lipid IVA III (Chlamydia)	-0.378233	0.337857	0.018824	0.44163	0.074347	0.344907	0.194395	0.133193	0.24993	0.298683	0.249825	0.242783	0.07594	0.246737	0.340708	5.27671e-08	1.93445e-05	0.835853	4.47205e-09	0.389309	1.75041e-05	0.0271966	0.155162	0.00711318	0.000822789	0.00371237	0.00277743	0.399316	0.0152734	0.000112956	6.05918e-08	0.000197557	0.988476	5.00207e-08	0.538524	0.000239587	0.0720471	0.272435	0.0278984	0.00407348	0.0147518	0.0329037	0.768112	0.0337356	0.000456678	Kdo transfer to lipid IVA III (Chlamydia)	-0.378233	0.20643	5.27671e-08
L-1,2-propanediol degradation	-2.22811	-1.48599	0.895184	0.235302	0.830435	-0.550815	0.201637	-0.220534	-0.466685	0.342527	0.008752	-0.283768	0.477272	0.708524	0.224762	1.59093e-20	0.0338894	0.000295918	0.430995	0.0017645	0.41945	0.488777	0.502471	0.195273	0.210359	0.979109	0.346104	0.105395	0.0072695	0.411374	2.08896e-20	0.0635689	0.0011033	0.663748	0.0102477	0.733168	0.574361	0.690028	0.45017	0.294113	0.979109	0.730933	0.29201	0.0261356	0.475996	L-1,2-propanediol degradation	-2.22811	0.020654	1.59093e-20
lactose and galactose degradation I	-1.14287	-0.168047	-0.930566	-0.430736	-0.107103	-0.50339	0.537868	-0.073946	-0.509964	0.187669	-0.093396	0.337877	-0.121486	-0.209799	-0.676967	5.15768e-72	0.0518009	7.3798e-13	5.00825e-05	0.226833	1.52012e-08	6.07447e-07	0.525318	0.00140416	0.0273979	0.351828	2.52732e-05	0.260527	0.0852042	8.08853e-14	8.95183e-72	0.0899072	1.71438e-11	0.00024395	0.337456	5.73846e-07	9.12342e-06	0.714428	0.00695172	0.0570631	0.628375	0.000848057	0.569881	0.136871	1.62849e-12	lactose and galactose degradation I	-1.14287	-0.209491	5.15768e-72
L-arginine biosynthesis I (via L-ornithine)	1.54594	-0.212061	-0.220162	-0.051467	-0.094425	0.001324	-0.186794	-0.126942	-0.034814	-0.123135	-0.055834	-0.016242	-0.021366	-0.081631	-0.175397	4.55224e-302	0.000493896	0.000129603	0.306013	0.0789689	0.979591	0.00785361	0.0128383	0.499972	0.0468338	0.259294	0.778725	0.735189	0.0972572	0.00086332	1.1177e-301	0.00215732	0.000543611	0.513445	0.177143	0.98942	0.0265788	0.0376423	0.794994	0.0869895	0.516806	0.962857	0.858515	0.148342	0.00280347	L-arginine biosynthesis I (via L-ornithine)	1.54594	-0.124745	4.55224e-302
L-arginine biosynthesis II (acetyl cycle)	1.56617	-0.2248	-0.221407	-0.065247	-0.094634	-0.0068	-0.195101	-0.134162	-0.041731	-0.132188	-0.063707	-0.021979	-0.021319	-0.090586	-0.19062	1.47516e-295	0.000313686	0.000142382	0.209347	0.0824732	0.897737	0.00638616	0.0109968	0.431579	0.0379655	0.210116	0.711152	0.736277	0.0761322	0.000527006	3.59272e-295	0.001553	0.000589032	0.387217	0.181802	0.941377	0.0232256	0.0339559	0.728139	0.0739714	0.453249	0.962857	0.858515	0.124956	0.00178827	L-arginine biosynthesis II (acetyl cycle)	1.56617	-0.132244	1.47516e-295
L-arginine biosynthesis III (via N-acetyl-L-citrulline)	0.36121	0.213318	-0.021218	0.331543	0.058298	0.27087	0.124048	0.083181	0.206296	0.194839	0.201425	0.185511	0.047244	0.190741	0.232065	9.84733e-10	0.00153015	0.787026	1.11878e-07	0.427622	9.083e-05	0.103743	0.266515	0.00672277	0.00602731	0.0049202	0.00601633	0.562563	0.0141547	0.00120405	1.15716e-09	0.00481361	0.988476	8.89136e-07	0.573963	0.000806785	0.159037	0.428125	0.0267141	0.0176723	0.0192974	0.047814	0.778791	0.0337356	0.00367295	L-arginine biosynthesis III (via N-acetyl-L-citrulline)	0.36121	0.139985	9.84733e-10
L-arginine biosynthesis IV (archaebacteria)	1.54359	-0.210663	-0.220493	-0.050231	-0.094706	0.002148	-0.186259	-0.126757	-0.034232	-0.122067	-0.055431	-0.015692	-0.021541	-0.080883	-0.173971	1.28504e-302	0.000520543	0.000124222	0.31611	0.0776532	0.966823	0.00792084	0.0126829	0.505915	0.0481393	0.261548	0.785494	0.733077	0.0990585	0.00090217	3.18099e-302	0.00215732	0.000528383	0.513445	0.176325	0.984957	0.0265788	0.0375512	0.799928	0.0881095	0.516806	0.962857	0.858515	0.15033	0.00286795	L-arginine biosynthesis IV (archaebacteria)	1.54359	-0.124159	1.28504e-302
L-arginine degradation II (AST pathway)	-7.96055	-0.007782	-0.001991	-0.005679	0.206735	-0.041068	-0.139326	-0.010043	-0.007552	-0.027047	-0.025358	-0.023612	-0.044153	-0.18367	-0.212082	0	0.928798	0.98193	0.947289	0.148286	0.639508	0.0830107	0.913721	0.920386	0.791419	0.787341	0.82384	0.604282	0.0157507	0.0110433	0	0.93499	0.988476	0.961869	0.269129	0.801874	0.138504	0.938584	0.96849	0.810198	0.897272	0.962857	0.778791	0.0337356	0.0189492	L-arginine degradation II (AST pathway)	-7.96055	-0.060577	0
L-glutamate and L-glutamine biosynthesis	1.67244	-0.363831	-0.266597	-0.201355	-0.154302	-0.068307	-0.366734	-0.255017	-0.157464	-0.293256	-0.21438	-0.082675	-0.069414	-0.178368	-0.281543	5.3773e-243	1.94365e-06	9.91081e-05	0.00191119	0.0125294	0.296685	2.67624e-05	2.43353e-05	0.00957209	0.00192383	0.000520308	0.231351	0.353009	0.00164966	3.13128e-06	1.22101e-242	4.0213e-05	0.000453495	0.00712567	0.0524174	0.578058	0.000269408	0.000217054	0.0356885	0.00721932	0.00270919	0.568033	0.72033	0.00803541	1.7512e-05	L-glutamate and L-glutamine biosynthesis	1.67244	-0.237855	5.3773e-243
L-glutamate degradation V (via hydroxyglutarate)	-6.46937	3.50844	1.85403	0.929441	0.128754	4.29113	2.00943	2.85228	3.5646	2.53795	3.46165	-0.718941	0.175006	0.747929	3.42178	4.39869e-27	9.6297e-08	0.0657799	0.330769	0.861034	1.92402e-12	0.0252342	4.04878e-05	8.89565e-09	6.41996e-05	1.30499e-08	0.361107	0.831396	0.427638	2.86166e-08	6.01088e-27	3.2313e-06	0.137004	0.523953	0.887361	1.93684e-10	0.06744	0.000341787	1.49249e-07	0.000497135	3.00042e-07	0.749718	0.909716	0.520217	2.46921e-07	L-glutamate degradation V (via hydroxyglutarate)	-6.46937	2.02932	4.39869e-27
L-histidine biosynthesis	1.60639	-0.221559	-0.275517	-0.076496	-0.133942	-0.011514	-0.235868	-0.176567	-0.068265	-0.132264	-0.097606	-0.021055	-0.044624	-0.103079	-0.212136	1.98295e-303	0.000402917	7.42196e-06	0.142695	0.015659	0.835163	0.00105328	0.000952802	0.198881	0.0425173	0.0584167	0.722149	0.503822	0.0379989	4.99496e-05	4.94918e-303	0.00184365	4.9774e-05	0.285461	0.0576708	0.912876	0.00539138	0.00471715	0.455017	0.0809597	0.16335	0.962857	0.778791	0.070403	0.000215497	L-histidine biosynthesis	1.60639	-0.153625	1.98295e-303
L-histidine degradation I	-0.603808	0.44207	-0.203844	0.385116	-0.0786	0.411864	0.217266	0.026635	0.365495	0.359376	0.315081	0.188908	-0.069236	0.214889	0.4519	1.93999e-12	3.57824e-06	0.0907452	0.000176438	0.436381	4.32041e-05	0.0467045	0.85314	0.00206961	0.000944034	0.00211825	0.0612256	0.556427	0.109487	4.88564e-05	2.38161e-12	4.69838e-05	0.1827	0.000781185	0.582236	0.000420891	0.11754	0.938584	0.00947002	0.00452537	0.00940752	0.21253	0.778791	0.164503	0.000213835	L-histidine degradation I	-0.603808	0.192855	1.93999e-12
lipid IVA biosynthesis	-0.26856	0.322789	0.009092	0.419162	0.073049	0.328498	0.172397	0.121776	0.228921	0.282002	0.232574	0.233975	0.068963	0.231757	0.31826	7.87869e-05	3.43439e-05	0.918668	1.12269e-08	0.389881	3.16537e-05	0.0451447	0.183456	0.0119249	0.00128783	0.00619057	0.00353935	0.433904	0.0197046	0.000255893	8.71562e-05	0.000314299	0.988476	1.16915e-07	0.538524	0.000318647	0.114569	0.31415	0.0413943	0.0056366	0.0236652	0.0333434	0.778791	0.0410399	0.000942437	lipid IVA biosynthesis	-0.26856	0.191692	7.87869e-05
L-isoleucine biosynthesis I (from threonine)	1.72858	-0.172055	-0.199612	-0.033264	-0.089044	0.012483	-0.156923	-0.111541	-0.017604	-0.092049	-0.056669	-0.004358	-0.016249	-0.058032	-0.121258	0	0.00128311	0.00015568	0.446162	0.0701553	0.783773	0.0140504	0.0111102	0.694929	0.0887133	0.211616	0.932133	0.783918	0.177051	0.00805366	0	0.0045442	0.000618623	0.663748	0.166826	0.873212	0.0408002	0.0339559	0.96849	0.14064	0.453249	0.988144	0.884942	0.249857	0.0189492	L-isoleucine biosynthesis I (from threonine)	1.72858	-0.105215	0
L-isoleucine biosynthesis II	1.81228	-0.173457	-0.204527	-0.034089	-0.091	0.012605	-0.161745	-0.115526	-0.019081	-0.094327	-0.056711	-0.006286	-0.018329	-0.060305	-0.124936	0	0.00129404	0.000107103	0.439471	0.0663874	0.784351	0.0118793	0.00946485	0.673884	0.0823175	0.2138	0.903101	0.758322	0.164185	0.0066399	0	0.0045442	0.000482762	0.663748	0.162806	0.873212	0.0355203	0.0300883	0.96849	0.134378	0.453977	0.981067	0.867475	0.233886	0.0163028	L-isoleucine biosynthesis II	1.81228	-0.107362	0
L-isoleucine biosynthesis III	1.68422	-0.174557	-0.209292	-0.033975	-0.093939	0.01267	-0.163947	-0.119378	-0.019775	-0.093339	-0.058952	-0.004844	-0.018826	-0.061976	-0.132511	0	0.00136673	8.99889e-05	0.444109	0.0595564	0.785832	0.0114898	0.00803795	0.666232	0.0898257	0.200359	0.925956	0.754267	0.155174	0.0042905	0	0.00460761	0.000418102	0.663748	0.148645	0.873212	0.0346994	0.0261017	0.96849	0.14064	0.444914	0.988144	0.867475	0.226388	0.0113661	L-isoleucine biosynthesis III	1.68422	-0.108983	0
L-isoleucine biosynthesis IV	1.70727	-0.19516	-0.182935	-0.043648	-0.081277	-0.004927	-0.164504	-0.119956	-0.043335	-0.110716	-0.074064	-0.009059	-0.024339	-0.068425	-0.120145	0	0.000128838	0.000542123	0.32129	0.0903947	0.913752	0.00690415	0.00501146	0.322885	0.0408154	0.106388	0.856188	0.678359	0.0955268	0.00635865	0	0.000827856	0.00183956	0.515192	0.19782	0.951563	0.0242448	0.0184568	0.645769	0.0790144	0.266644	0.968447	0.822904	0.147189	0.0157403	L-isoleucine biosynthesis IV	1.70727	-0.115085	0
L-lysine biosynthesis I	1.58971	-0.279529	-0.227147	-0.127356	-0.120251	-0.023808	-0.256743	-0.168308	-0.085571	-0.187063	-0.125239	-0.051597	-0.040447	-0.120755	-0.222911	1.22376e-307	2.346e-05	7.11066e-05	0.0131488	0.026446	0.65856	0.000489193	0.000901435	0.100188	0.00771358	0.0134381	0.391154	0.535121	0.016609	4.38445e-05	3.13201e-307	0.000228546	0.00034086	0.0413638	0.082337	0.811776	0.00289679	0.00469368	0.263102	0.0213716	0.0441121	0.777161	0.778791	0.0350763	0.000194721	L-lysine biosynthesis I	1.58971	-0.171371	1.22376e-307
L-lysine biosynthesis II	1.39959	-0.494664	-0.681445	-0.329953	-0.33223	-0.110479	-0.5044	-0.442385	-0.28666	-0.293598	-0.275775	-0.079719	-0.112484	-0.317352	-0.831192	6.0848e-144	2.56894e-05	3.17105e-10	3.58059e-05	2.10977e-06	0.163656	6.04723e-07	6.37894e-07	0.000212667	0.00344432	4.07472e-05	0.311986	0.175851	1.01447e-05	5.03934e-09	1.24163e-143	0.000242443	3.99024e-09	0.000186438	3.53973e-05	0.353029	9.12342e-06	9.6322e-06	0.00133803	0.0114306	0.000315529	0.682753	0.431764	0.000102123	4.47612e-08	L-lysine biosynthesis II	1.39959	-0.378457	6.0848e-144
L-lysine biosynthesis III	1.67542	-0.174807	-0.210525	-0.017839	-0.092388	0.026034	-0.149902	-0.096931	0.003288	-0.0775	-0.042469	0.004699	-0.003757	-0.041723	-0.118115	0	0.00143766	4.35171e-05	0.692782	0.0673867	0.578239	0.0236614	0.0335297	0.943498	0.166496	0.354457	0.927458	0.950801	0.359331	0.0141588	0	0.00460761	0.000226589	0.929867	0.162806	0.801874	0.064376	0.0843831	0.975286	0.238302	0.628375	0.988144	0.959318	0.465742	0.0237553	L-lysine biosynthesis III	1.67542	-0.095871	0
L-lysine biosynthesis VI	1.6558	-0.175969	-0.200615	-0.022328	-0.089022	0.026738	-0.154192	-0.095183	0.005726	-0.084744	-0.044534	-0.002	-0.003597	-0.038565	-0.113505	0	0.00143421	0.00012353	0.62107	0.0791862	0.568947	0.0210462	0.037129	0.901923	0.137478	0.331921	0.96902	0.952965	0.394427	0.0190617	0	0.00460761	0.000528383	0.861398	0.177143	0.801874	0.0577813	0.0919096	0.96849	0.202528	0.607517	0.988144	0.959318	0.50592	0.0316298	L-lysine biosynthesis VI	1.6558	-0.096105	0
L-lysine fermentation to acetate and butanoate	-3.48955	-0.043828	1.51517	1.09131	1.25534	0.22405	0.657407	-0.136045	0.485741	0.973566	0.41682	0.214308	1.00314	1.15578	0.55489	1.36639e-11	0.949657	0.00370764	0.0383197	0.0195544	0.773872	0.253093	0.855059	0.380467	0.0725254	0.48627	0.707182	0.0581756	0.0286724	0.318334	1.67065e-11	0.952812	0.00973658	0.102155	0.067107	0.873212	0.322507	0.938584	0.693121	0.123744	0.756977	0.962857	0.183011	0.0548042	0.389218	L-lysine fermentation to acetate and butanoate	-3.48955	0.637073	1.36639e-11
L-methionine biosynthesis I	0.197332	0.247266	-0.19534	0.408341	0.122464	0.19234	0.258767	0.17205	0.416228	0.366545	0.370561	0.266723	0.229758	0.204156	0.14099	0.0279434	0.015454	0.0813017	7.29345e-05	0.268022	0.084262	0.0197602	0.160384	6.4389e-05	0.000152959	0.000154487	0.0235067	0.0285575	0.0934048	0.196651	0.0294038	0.030908	0.164786	0.000349623	0.394843	0.219372	0.0552553	0.279977	0.00045222	0.000982845	0.000922449	0.112683	0.114992	0.144658	0.255985	L-methionine biosynthesis I	0.197332	0.212653	0.0279434
L-methionine biosynthesis III	0.245649	0.275061	-0.326064	0.442138	0.036267	0.205137	0.292783	0.214899	0.447439	0.399031	0.40235	0.283279	0.244534	0.22411	0.162798	0.00839033	0.00906224	0.00553541	3.72465e-05	0.73537	0.0787083	0.0106182	0.0780314	3.48481e-05	6.72462e-05	7.52164e-05	0.0205867	0.0240428	0.0770291	0.150466	0.00898539	0.0190055	0.0141669	0.000189185	0.804478	0.212231	0.0330587	0.174559	0.000256686	0.000507709	0.000528264	0.104849	0.106778	0.125745	0.201959	L-methionine biosynthesis III	0.245649	0.222131	0.00839033
L-ornithine biosynthesis	1.47859	-0.228933	-0.250279	-0.079103	-0.112866	-0.008747	-0.215654	-0.159798	-0.052546	-0.1282	-0.082283	-0.024229	-0.031119	-0.100405	-0.204891	6.52765e-253	0.00031203	2.06619e-05	0.135769	0.0408097	0.87108	0.00300057	0.00325825	0.328027	0.049075	0.112321	0.689858	0.627722	0.0542013	0.000272616	1.52818e-252	0.001553	0.000115553	0.275184	0.111032	0.91928	0.0128673	0.0124556	0.651738	0.0887465	0.271514	0.962857	0.780131	0.0948631	0.00099193	L-ornithine biosynthesis	1.47859	-0.144399	6.52765e-253
L-rhamnose degradation I	-0.368993	0.068191	-0.512659	-0.111428	-0.287111	0.078217	0.049972	0.07863	-0.030588	0.155543	-0.014447	0.166635	-0.121948	0.129295	0.202588	1.49001e-09	0.397306	0.000174957	0.190231	0.000421518	0.290863	0.533875	0.449347	0.759274	0.0417304	0.852875	0.0967367	0.257066	0.11931	0.00871954	1.74412e-09	0.528575	0.000686194	0.361319	0.00276991	0.574123	0.610721	0.640108	0.96849	0.0802712	0.926562	0.307521	0.566671	0.178374	0.0189492	L-rhamnose degradation I	-0.368993	-0.037667	1.49001e-09
L-tryptophan biosynthesis	0.668878	0.139229	0.234544	0.234542	0.250426	0.148054	0.162394	0.19945	0.236976	0.148767	0.125058	0.136457	0.148971	0.241515	0.377336	3.7828e-99	0.00560134	0.000120728	2.24373e-10	8.36165e-08	0.000386275	0.00103309	1.78672e-06	5.32679e-09	0.000140473	0.00261528	0.0155705	0.000571921	2.02101e-12	1.90555e-20	7.05189e-99	0.0127188	0.000528383	3.08004e-09	1.80373e-06	0.00299115	0.00537918	2.15836e-05	1.05713e-07	0.000942731	0.0111242	0.0874741	0.00639704	5.0862e-11	1.15095e-18	L-tryptophan biosynthesis	0.668878	0.167079	3.7828e-99
L-valine biosynthesis	1.72858	-0.172055	-0.199612	-0.033264	-0.089044	0.012483	-0.156923	-0.111541	-0.017604	-0.092049	-0.056669	-0.004358	-0.016249	-0.058032	-0.121258	0	0.00128311	0.00015568	0.446162	0.0701553	0.783773	0.0140504	0.0111102	0.694929	0.0887133	0.211616	0.932133	0.783918	0.177051	0.00805366	0	0.0045442	0.000618623	0.663748	0.166826	0.873212	0.0408002	0.0339559	0.96849	0.14064	0.453249	0.988144	0.884942	0.249857	0.0189492	L-valine biosynthesis	1.72858	-0.105215	0
mannan degradation	-0.257803	0.249948	-0.588	0.205963	-0.185741	0.270081	-0.068211	-0.104459	0.104169	0.23338	0.11124	0.165155	-0.172322	0.106535	0.277842	0.00138457	0.00590488	5.97745e-06	0.0193007	0.0640799	0.00392891	0.522455	0.330558	0.354715	0.0132535	0.27184	0.10328	0.122706	0.430638	0.00519008	0.0015041	0.013308	4.29807e-05	0.0571453	0.158624	0.0185395	0.599929	0.510812	0.673735	0.0317663	0.529648	0.324901	0.325064	0.520217	0.0131833	mannan degradation	-0.257803	0.02235	0.00138457
methanogenesis from acetate	-4.88198	-1.8868	1.23795	1.56528	1.46991	1.39913	2.43398	2.07455	0.951094	2.43714	2.21421	1.72802	1.57089	1.27029	1.28097	1.04944e-17	0.018396	0.0517988	0.00676521	0.0118897	0.0722774	3.96288e-05	0.00185372	0.211946	3.55024e-05	0.000143113	0.0092334	0.00621661	0.0489952	0.027744	1.34292e-17	0.0363111	0.110164	0.023217	0.0512954	0.203998	0.000386062	0.00788483	0.472367	0.00028215	0.000900418	0.0648485	0.039945	0.0870385	0.0443316	methanogenesis from acetate	-4.88198	1.37253	1.04944e-17
methylerythritol phosphate pathway I	1.58777	-0.165578	-0.190968	-0.013383	-0.07876	0.016719	-0.164735	-0.124467	-0.009254	-0.097859	-0.051856	-0.00095	-0.014264	-0.065098	-0.1161	0	0.00224354	0.000392822	0.765428	0.110863	0.724667	0.0105547	0.00617183	0.839917	0.0787232	0.261826	0.985613	0.81173	0.127173	0.0117404	0	0.00651488	0.00141054	0.961869	0.234131	0.855544	0.0330587	0.0211806	0.96849	0.129915	0.516806	0.988144	0.897957	0.188266	0.0199191	methylerythritol phosphate pathway I	1.58777	-0.102313	0
methylerythritol phosphate pathway II	1.58777	-0.165578	-0.190968	-0.013383	-0.07876	0.016719	-0.164735	-0.124467	-0.009254	-0.097859	-0.051856	-0.00095	-0.014264	-0.065098	-0.1161	0	0.00224354	0.000392822	0.765428	0.110863	0.724667	0.0105547	0.00617183	0.839917	0.0787232	0.261826	0.985613	0.81173	0.127173	0.0117404	0	0.00651488	0.00141054	0.961869	0.234131	0.855544	0.0330587	0.0211806	0.96849	0.129915	0.516806	0.988144	0.897957	0.188266	0.0199191	methylerythritol phosphate pathway II	1.58777	-0.102313	0
methylphosphonate degradation I	-6.93142	-0.365569	1.56778	0.053841	0.705926	1.90176	2.535	1.00181	1.46789	2.83976	2.86911	2.35469	1.13976	2.53403	0.45971	4.03855e-39	0.581593	0.0668025	0.942995	0.357821	0.0148294	0.000272316	0.239678	0.0889859	2.31326e-05	4.77413e-06	0.000542873	0.133478	0.000253712	0.614751	6.12886e-39	0.728801	0.13724	0.961869	0.507333	0.0574164	0.00174977	0.393385	0.239944	0.000211698	4.65092e-05	0.0115431	0.347503	0.0015637	0.665429	methylphosphonate degradation I	-6.93142	1.47109	4.03855e-39
mevalonate pathway I	-0.402232	0.109593	0.712802	0.207392	0.461275	-0.163662	0.394086	0.092818	0.379724	-0.463155	0.092611	-0.224736	0.298016	-0.156901	0.046576	5.72461e-05	0.390058	4.21479e-05	0.195961	0.000117953	0.214473	0.00293481	0.427245	0.00278959	0.00151829	0.532675	0.122266	0.0318289	0.262568	0.674623	6.356e-05	0.523545	0.00022331	0.369877	0.00101776	0.452943	0.0128451	0.617359	0.0123891	0.00619626	0.796376	0.372972	0.121675	0.354878	0.714864	mevalonate pathway I	-0.402232	0.095924	5.72461e-05
mixed acid fermentation	1.01233	0.0839	0.105975	0.18058	0.086037	0.102109	0.122889	0.047178	0.210215	0.062163	0.131861	0.094611	0.094999	0.099319	0.094475	8.49878e-158	0.110337	0.19277	0.000117248	0.120906	0.0423159	0.0643557	0.353431	7.3624e-05	0.141294	0.0131504	0.0525913	0.103457	0.0251197	0.02257	1.77009e-157	0.163343	0.348602	0.0005365	0.253568	0.141993	0.138504	0.532295	0.000494099	0.205148	0.0441121	0.196081	0.289296	0.0489428	0.036844	mixed acid fermentation	1.01233	0.081327	8.49878e-158
mycolate biosynthesis	-7.96055	-0.007782	-0.001991	-0.005679	0.322859	-0.041068	-0.139326	-0.010043	-0.007552	-0.027047	0.050635	-0.023612	-0.044153	-0.18367	-0.212082	0	0.928798	0.98193	0.947289	0.18133	0.639508	0.0830107	0.913721	0.920386	0.791419	0.713495	0.82384	0.604282	0.0157507	0.0110433	0	0.93499	0.988476	0.961869	0.291286	0.801874	0.138504	0.938584	0.96849	0.810198	0.890393	0.962857	0.778791	0.0337356	0.0189492	mycolate biosynthesis	-7.96055	-0.045568	0
myo-, chiro- and scillo-inositol degradation	-1.15626	0.244575	-1.03903	0.022718	-0.446315	0.289589	-0.022943	-0.161282	0.026149	0.29582	0.01136	0.135576	-0.321185	0.089742	0.342521	2.36178e-30	0.037025	1.59795e-12	0.852842	0.000396163	0.0140607	0.866792	0.311839	0.85433	0.0102371	0.935029	0.320136	0.0180161	0.607383	0.0254037	3.38037e-30	0.0685985	3.2172e-11	0.961869	0.00276991	0.0558727	0.913122	0.487955	0.96849	0.0259798	0.96375	0.688875	0.0950307	0.680168	0.0410262	myo-, chiro- and scillo-inositol degradation	-1.15626	-0.056992	2.36178e-30
myo-inositol degradation I	-3.92277	0.20953	-0.418962	0.220885	-0.158045	0.446982	0.813372	0.691882	0.054729	0.707734	0.309261	-0.329598	0.076962	0.502681	1.19893	3.34061e-154	0.396218	0.19898	0.331375	0.390519	0.0587955	0.000244315	0.00255148	0.841884	2.95481e-05	0.251653	0.199434	0.683828	0.00463664	1.55208e-06	6.86302e-154	0.528575	0.352065	0.523953	0.538524	0.174081	0.00160398	0.0104128	0.96849	0.000262457	0.510062	0.537759	0.822904	0.0191817	9.37455e-06	myo-inositol degradation I	-3.92277	0.27763	3.34061e-154
N10-formyl-tetrahydrofolate biosynthesis	1.56294	-0.200431	-0.120438	-0.053145	-0.071873	-0.017546	-0.167934	-0.161532	-0.037592	-0.168001	-0.101524	-0.044895	-0.023649	-0.106806	-0.152312	0	0.000124317	0.0334813	0.216577	0.12785	0.717346	0.00646011	0.00018321	0.412566	0.00326404	0.0337157	0.401133	0.695148	0.00748158	0.000340333	0	0.000816166	0.0732707	0.396401	0.266256	0.855544	0.0232256	0.00125749	0.707926	0.0110757	0.0998249	0.791778	0.82897	0.0265816	0.00119512	N10-formyl-tetrahydrofolate biosynthesis	1.56294	-0.128954	0
NAD biosynthesis I (from aspartate)	1.05137	-0.081317	-0.145924	0.005268	-0.092859	0.082141	-0.057858	-0.106165	0.010181	-0.035527	-0.012938	0.019521	-0.051548	0.021103	-0.048346	0	0.0440945	4.00638e-05	0.857909	0.0351816	0.0206182	0.222329	0.00295144	0.771454	0.317249	0.700444	0.630736	0.367314	0.501844	0.133	0	0.078796	0.000216058	0.961869	0.102162	0.0732553	0.295785	0.0114273	0.96849	0.422067	0.890393	0.962857	0.739526	0.580677	0.182573	NAD biosynthesis I (from aspartate)	1.05137	-0.061948	0
NAD salvage pathway I	1.52886	-0.171816	-0.244889	-0.047225	-0.113895	-0.003348	-0.183093	-0.162712	-0.023963	-0.114951	-0.077404	-0.01689	-0.025948	-0.091874	-0.168062	0	0.00348651	1.20075e-05	0.315242	0.0282583	0.947273	0.00813036	0.000899416	0.626277	0.0558287	0.114707	0.762442	0.683937	0.0488709	0.000596506	0	0.00915587	7.55471e-05	0.513445	0.0862022	0.973049	0.0269821	0.00469368	0.952151	0.098598	0.274934	0.962857	0.822904	0.0870385	0.00197961	NAD salvage pathway I	1.52886	-0.127642	0
NAD salvage pathway II	-1.81453	-0.529468	0.086682	-0.595395	0.098415	-0.346401	0.232328	-0.253665	-0.185062	-0.522011	-0.157184	-0.316869	-0.60331	-0.181486	-0.182483	3.72619e-71	0.00299223	0.508334	0.00226859	0.521332	0.0410733	0.152029	0.184121	0.261234	0.0109813	0.240982	0.0117322	0.000188393	0.20555	0.288581	6.32196e-71	0.00806834	0.717368	0.0082544	0.664313	0.139372	0.216328	0.31415	0.55469	0.0276363	0.495078	0.0805258	0.00316082	0.285923	0.36013	NAD salvage pathway II	-1.81453	-0.286562	3.72619e-71
nitrate reduction VI (assimilatory)	1.17791	-0.758524	-0.939496	-0.586018	-0.521193	-0.229114	-0.953136	-0.684555	-0.511572	-0.537159	-0.49237	-0.220229	-0.230787	-0.552444	-1.01759	3.92414e-58	3.32406e-06	7.10694e-12	2.86672e-08	1.54714e-09	0.0317147	5.19615e-11	3.66317e-10	3.13745e-07	0.000281354	1.14139e-08	0.0474992	0.0226986	1.89837e-09	9.1189e-13	6.27032e-58	4.69838e-05	1.24444e-10	2.62348e-07	5.39146e-08	0.11009	5.23079e-09	2.24122e-08	3.26728e-06	0.00166606	2.8725e-07	0.17931	0.104925	3.37241e-08	1.61995e-11	nitrate reduction VI (assimilatory)	1.17791	-0.603141	3.92414e-58
norspermidine biosynthesis	-7.96055	-0.007782	-0.001991	-0.005679	0.206699	-0.041068	-0.139326	-0.010043	-0.007552	-0.027047	-0.025362	-0.023612	-0.044153	-0.18367	-0.212082	0	0.928798	0.98193	0.947289	0.148278	0.639508	0.0830107	0.913721	0.920386	0.791419	0.787306	0.82384	0.604282	0.0157507	0.0110433	0	0.93499	0.988476	0.961869	0.269129	0.801874	0.138504	0.938584	0.96849	0.810198	0.897272	0.962857	0.778791	0.0337356	0.0189492	norspermidine biosynthesis	-7.96055	-0.06058	0
O-antigen building blocks biosynthesis (E. coli)	1.58662	-0.235153	-0.167506	-0.08431	-0.107729	-0.056833	-0.206104	-0.218216	-0.045908	-0.215709	-0.103199	-0.070589	-0.01524	-0.184691	-0.305138	0	0.000387678	0.0183372	0.122496	0.0491226	0.336805	0.00594015	0.000431282	0.430834	0.00193631	0.07414	0.279157	0.816666	0.00055084	1.02883e-07	0	0.00182935	0.0419532	0.258	0.131283	0.639717	0.0218772	0.00271348	0.728139	0.00721932	0.196872	0.638458	0.900121	0.00308062	7.76769e-07	O-antigen building blocks biosynthesis (E. coli)	1.58662	-0.168199	0
octane oxidation	-7.34202	-0.396097	0.088304	-0.209945	0.696892	-0.393207	-0.75786	-0.628576	-0.626085	0.825423	-0.443964	-0.342447	-0.398823	-0.535805	-0.830616	8.46014e-140	0.253895	0.85968	0.582063	0.172722	0.308302	0.0105512	0.0361086	0.0338656	0.110067	0.221424	0.372857	0.28863	0.159315	0.00519472	1.69203e-139	0.343839	0.988476	0.841066	0.287907	0.593039	0.0330587	0.0901222	0.104361	0.167037	0.461174	0.760829	0.622617	0.230206	0.0131833	octane oxidation	-7.34202	-0.296031	8.46014e-140
oleate biosynthesis IV (anaerobic)	-7.96055	-0.007782	-0.001991	-0.005679	0.340787	-0.041068	-0.139326	-0.010043	-0.007552	-0.027047	0.047843	-0.023612	-0.044153	-0.18367	-0.212082	0	0.928798	0.98193	0.947289	0.185846	0.639508	0.0830107	0.913721	0.920386	0.791419	0.724744	0.82384	0.604282	0.0157507	0.0110433	0	0.93499	0.988476	0.961869	0.293851	0.801874	0.138504	0.938584	0.96849	0.810198	0.893358	0.962857	0.778791	0.0337356	0.0189492	oleate biosynthesis IV (anaerobic)	-7.96055	-0.044386	0
p_val q_val se w																																														p_val q_val se w
palmitate biosynthesis II (bacteria and plants)	-7.96055	-0.007782	-0.001991	-0.005679	0.353218	-0.041068	-0.139326	-0.010043	-0.007552	-0.027047	0.074946	-0.023612	-0.044153	-0.18367	-0.212082	0	0.928798	0.98193	0.947289	0.188816	0.639508	0.0830107	0.913721	0.920386	0.791419	0.631865	0.82384	0.604282	0.0157507	0.0110433	0	0.93499	0.988476	0.961869	0.295601	0.801874	0.138504	0.938584	0.96849	0.810198	0.859565	0.962857	0.778791	0.0337356	0.0189492	palmitate biosynthesis II (bacteria and plants)	-7.96055	-0.041297	0
palmitoleate biosynthesis I (from (5Z)-dodec-5-enoate)	-7.96055	-0.007782	-0.001991	-0.005679	0.304748	-0.041068	-0.139326	-0.010043	-0.007552	-0.027047	0.036884	-0.023612	-0.044153	-0.18367	-0.212082	0	0.928798	0.98193	0.947289	0.17649	0.639508	0.0830107	0.913721	0.920386	0.791419	0.77337	0.82384	0.604282	0.0157507	0.0110433	0	0.93499	0.988476	0.961869	0.288109	0.801874	0.138504	0.938584	0.96849	0.810198	0.897272	0.962857	0.778791	0.0337356	0.0189492	palmitoleate biosynthesis I (from (5Z)-dodec-5-enoate)	-7.96055	-0.048057	0
pantothenate and coenzyme A biosynthesis I	0.650321	0.104985	0.018976	0.227276	0.047459	0.172777	0.069106	0.036524	0.133861	0.091486	0.153412	0.118313	0.032235	0.129366	0.190262	1.14404e-51	0.0386654	0.787201	5.19237e-07	0.409608	0.000731104	0.22988	0.527541	0.0174125	0.0719098	0.00194278	0.0380016	0.627104	0.0225136	7.79062e-05	1.78092e-51	0.0703432	0.988476	3.82462e-06	0.554716	0.00469773	0.301842	0.714428	0.0577864	0.123744	0.00892281	0.155088	0.780131	0.0453273	0.000326773	pantothenate and coenzyme A biosynthesis I	0.650321	0.081227	1.14404e-51
pentose phosphate pathway	0.87325	0.230574	0.164983	0.289791	0.198623	0.147503	0.210575	0.130219	0.358243	0.136559	0.224504	0.093057	0.20201	0.147748	0.173931	9.36382e-168	2.62982e-06	0.00736414	1.71838e-08	4.27071e-05	0.00646004	0.000433976	0.00244856	2.67945e-18	3.46442e-05	3.75127e-06	0.0419967	3.99577e-06	0.000210676	4.09442e-05	1.97754e-167	4.0213e-05	0.0183799	1.72984e-07	0.000440128	0.0278704	0.00262121	0.0101297	2.02298e-16	0.00028215	3.77628e-05	0.164714	8.61946e-05	0.00139109	0.000184555	pentose phosphate pathway	0.87325	0.169165	9.36382e-168
pentose phosphate pathway (non-oxidative branch)	2.21564	-0.217669	-0.161269	-0.09928	-0.096392	-0.035496	-0.20053	-0.17847	-0.056135	-0.187464	-0.119079	-0.059373	-0.022811	-0.143353	-0.220482	0	0.000161129	0.00482696	0.0268744	0.0519659	0.48875	0.00278756	0.00014292	0.243778	0.00175067	0.0169871	0.279307	0.701401	0.00153819	3.10171e-06	0	0.000935788	0.0124593	0.0737825	0.135718	0.801874	0.01238	0.00102767	0.525863	0.00686626	0.0535538	0.638458	0.82897	0.00787346	1.7512e-05	pentose phosphate pathway (non-oxidative branch)	2.21564	-0.154276	0
peptidoglycan biosynthesis I (meso-diaminopimelate containing)	1.7135	-0.155375	-0.057774	-0.002729	-0.023772	-0.010401	-0.10165	-0.119786	0.022012	-0.146947	-0.048055	-0.03275	0.015782	-0.091467	-0.138928	0	0.00282455	0.328319	0.949129	0.611122	0.82501	0.100401	0.00670624	0.637102	0.00524612	0.31842	0.532808	0.785313	0.0244421	0.00154588	0	0.00778692	0.521855	0.961869	0.721852	0.906011	0.157193	0.022756	0.952151	0.0160033	0.586359	0.930104	0.884942	0.0479318	0.00453258	peptidoglycan biosynthesis I (meso-diaminopimelate containing)	1.7135	-0.090083	0
peptidoglycan biosynthesis II (staphylococci)	-1.40549	2.30668	-0.419766	0.590188	0.342434	-1.8	-1.90518	-0.117281	-0.194182	1.06731	-1.47659	-1.5784	-1.65603	-0.61644	-1.69151	1.70151e-132	1.78048e-127	0.000944211	1.69096e-12	0.000540948	0.000641271	0.000710108	0.254041	0.0818872	2.77262e-08	1.86257e-43	1.82228e-35	8.68809e-25	4.4121e-11	4.26903e-35	3.35854e-132	2.68853e-125	0.0030016	3.92824e-11	0.00347588	0.00436303	0.00397134	0.414704	0.224818	5.98095e-07	2.81248e-41	1.83443e-33	8.74601e-23	8.32784e-10	6.44623e-33	peptidoglycan biosynthesis II (staphylococci)	-1.40549	-0.47773	1.70151e-132
peptidoglycan biosynthesis III (mycobacteria)	1.57902	-0.073394	0.046499	0.078604	0.057693	0.03311	0.003073	-0.02344	0.100373	-0.080474	0.029064	0.005716	0.069271	-0.009963	-0.023434	0	0.0992242	0.407071	0.0362402	0.165986	0.402743	0.955097	0.525611	0.0125304	0.0426245	0.4961	0.897416	0.171088	0.767447	0.537118	0	0.148345	0.617766	0.0977192	0.283208	0.719944	0.960735	0.714428	0.0430019	0.0809597	0.765928	0.981067	0.423512	0.807557	0.589853	peptidoglycan biosynthesis III (mycobacteria)	1.57902	-0.01209	0
peptidoglycan biosynthesis IV (Enterococcus faecium)	1.07692	-0.030399	0.243277	0.094633	0.186535	-0.099239	0.188396	0.016956	0.185793	-0.128375	0.058995	-0.001062	0.135669	-0.050313	-0.032812	2.303e-171	0.624527	0.00203835	0.220857	0.000421907	0.0970122	0.00230955	0.750202	0.00158724	0.00396001	0.400371	0.986108	0.0375438	0.382524	0.518122	4.89793e-171	0.779368	0.00580739	0.401799	0.00276991	0.227114	0.0108538	0.936892	0.00760867	0.0125887	0.681712	0.988144	0.136605	0.493685	0.57316	peptidoglycan biosynthesis IV (Enterococcus faecium)	1.07692	0.026596	2.303e-171
peptidoglycan biosynthesis V (&beta;-lactam resistance)	-2.96154	3.33094	-0.420508	0.640094	0.370483	-1.6464	-1.74347	-0.108551	-0.197317	1.26988	-1.49462	-1.5935	-1.67092	-0.632259	-1.70411	0	0	0.00124123	5.91667e-13	0.000306528	6.193e-06	2.08802e-05	0.306332	0.0875493	1.62417e-07	1.26389e-44	1.26933e-36	1.55019e-25	2.9089e-11	2.01253e-36	0	0	0.00382502	2.15913e-11	0.00231429	0.000116893	0.000217442	0.481834	0.238197	3.06561e-06	3.81696e-42	1.91669e-34	2.34079e-23	6.2749e-10	6.07783e-34	peptidoglycan biosynthesis V (&beta;-lactam resistance)	-2.96154	-0.358611	0
peptidoglycan maturation (meso-diaminopimelate containing)	1.23435	0.027472	0.308687	0.230733	0.241571	-0.004545	0.279473	0.1506	0.323195	0.022477	0.197794	0.075278	0.191331	0.155522	0.171301	2.49525e-222	0.646703	7.54122e-07	0.00028622	9.80889e-07	0.942341	1.57823e-06	0.00281132	1.11449e-08	0.624909	0.0010657	0.27188	0.00140088	0.00208434	0.00508884	5.54092e-222	0.797161	7.34661e-06	0.00118409	1.97486e-05	0.971287	2.07228e-05	0.0111713	1.77144e-07	0.760978	0.00527607	0.631598	0.0132208	0.00968417	0.0131353	peptidoglycan maturation (meso-diaminopimelate containing)	1.23435	0.140204	2.49525e-222
phenylacetate degradation I (aerobic)	-7.96055	-0.007782	-0.001991	-0.005679	0.190027	-0.041068	-0.139326	-0.010043	-0.007552	-0.027047	-0.033652	-0.023612	-0.044153	-0.18367	-0.212082	0	0.928798	0.98193	0.947289	0.144963	0.639508	0.0830107	0.913721	0.920386	0.791419	0.71274	0.82384	0.604282	0.0157507	0.0110433	0	0.93499	0.988476	0.961869	0.269129	0.801874	0.138504	0.938584	0.96849	0.810198	0.890393	0.962857	0.778791	0.0337356	0.0189492	phenylacetate degradation I (aerobic)	-7.96055	-0.062531	0
phosphatidylglycerol biosynthesis I (plastidic)	1.57628	-0.056056	0.076044	0.1018	0.102092	0.031904	0.038433	0.001556	0.141321	-0.063785	0.059027	0.016927	0.092198	0.028099	0.018433	0	0.19186	0.144124	0.00719039	0.012844	0.402883	0.485058	0.965954	0.000300657	0.0898791	0.168539	0.709777	0.0611468	0.398345	0.644452	0	0.265788	0.277232	0.0238626	0.0524174	0.719944	0.572217	0.969163	0.00174613	0.14064	0.379842	0.962857	0.188432	0.50592	0.690157	phosphatidylglycerol biosynthesis I (plastidic)	1.57628	0.014621	0
phosphatidylglycerol biosynthesis II (non-plastidic)	1.57628	-0.056056	0.076044	0.1018	0.102092	0.031904	0.038433	0.001556	0.141321	-0.063785	0.059027	0.016927	0.092198	0.028099	0.018433	0	0.19186	0.144124	0.00719039	0.012844	0.402883	0.485058	0.965954	0.000300657	0.0898791	0.168539	0.709777	0.0611468	0.398345	0.644452	0	0.265788	0.277232	0.0238626	0.0524174	0.719944	0.572217	0.969163	0.00174613	0.14064	0.379842	0.962857	0.188432	0.50592	0.690157	phosphatidylglycerol biosynthesis II (non-plastidic)	1.57628	0.014621	0
phosphopantothenate biosynthesis I	0.386436	0.156906	0.015894	0.263658	0.050614	0.198589	0.091153	0.063041	0.155662	0.14231	0.192001	0.142359	0.0396	0.168302	0.235602	7.40853e-16	0.00483903	0.834496	2.07998e-07	0.416025	0.000431195	0.14009	0.33152	0.0130159	0.014991	0.000415501	0.0232804	0.571437	0.00913077	1.40653e-05	9.32239e-16	0.0115983	0.988476	1.61065e-06	0.560891	0.00325553	0.2034	0.510812	0.0441662	0.0348253	0.00220143	0.112683	0.778791	0.0306388	7.00953e-05	phosphopantothenate biosynthesis I	0.386436	0.109418	7.40853e-16
polyisoprenoid biosynthesis (E. coli)	0.733601	0.122067	0.301122	0.239614	0.159109	0.176212	0.147016	0.04017	0.206557	0.092621	0.152568	0.098055	0.118014	0.102361	0.129824	5.52139e-86	0.0114293	0.0043714	3.05522e-09	0.0113626	0.000326888	0.020063	0.432427	5.59701e-05	0.0539971	0.00255375	0.0397967	0.0466014	0.040182	0.00502728	9.92535e-86	0.0230683	0.0113807	3.6907e-08	0.0497321	0.00266812	0.0555874	0.621872	0.000402452	0.0959242	0.0110176	0.160184	0.158404	0.0739936	0.0131353	polyisoprenoid biosynthesis (E. coli)	0.733601	0.119588	5.52139e-86
polymyxin resistance	-7.96055	-0.007782	-0.001991	-0.005679	0.225355	-0.041068	-0.139326	-0.010043	-0.007552	-0.027047	-0.015154	-0.023612	-0.044153	-0.18367	-0.212082	0	0.928798	0.98193	0.947289	0.153197	0.639508	0.0830107	0.913721	0.920386	0.791419	0.877077	0.82384	0.604282	0.0157507	0.0110433	0	0.93499	0.988476	0.961869	0.269129	0.801874	0.138504	0.938584	0.96849	0.810198	0.926562	0.962857	0.778791	0.0337356	0.0189492	polymyxin resistance	-7.96055	-0.058325	0
ppGpp biosynthesis	-7.96055	-0.007782	-0.001991	-0.005679	0.225643	-0.041068	-0.139326	-0.010043	-0.007552	-0.027047	-0.015108	-0.023612	-0.044153	-0.18367	-0.212082	0	0.928798	0.98193	0.947289	0.153279	0.639508	0.0830107	0.913721	0.920386	0.791419	0.877475	0.82384	0.604282	0.0157507	0.0110433	0	0.93499	0.988476	0.961869	0.269129	0.801874	0.138504	0.938584	0.96849	0.810198	0.926562	0.962857	0.778791	0.0337356	0.0189492	ppGpp biosynthesis	-7.96055	-0.058299	0
preQ0 biosynthesis	-0.136539	0.174648	-0.020516	0.208317	0.025622	0.15182	0.031134	0.047017	0.047173	0.175113	0.078602	0.143969	-0.027009	0.130712	0.241535	0.00671434	0.00500409	0.795192	0.000174458	0.702631	0.0183326	0.616149	0.468184	0.491074	0.00908646	0.218945	0.0403111	0.680214	0.0464594	0.000124375	0.00721613	0.0118065	0.988476	0.000781185	0.786974	0.0683513	0.691736	0.654591	0.794994	0.0242842	0.459176	0.160184	0.822904	0.0835164	0.000494228	preQ0 biosynthesis	-0.136539	0.071707	0.00671434
protocatechuate degradation II (ortho-cleavage pathway)	-7.96055	-0.007782	-0.001991	-0.005679	0.188499	-0.041068	-0.139326	-0.010043	-0.007552	-0.027047	0.010244	-0.023612	-0.044153	-0.18367	-0.212082	0	0.928798	0.98193	0.947289	0.14474	0.639508	0.0830107	0.913721	0.920386	0.791419	0.926446	0.82384	0.604282	0.0157507	0.0110433	0	0.93499	0.988476	0.961869	0.269129	0.801874	0.138504	0.938584	0.96849	0.810198	0.961467	0.962857	0.778791	0.0337356	0.0189492	protocatechuate degradation II (ortho-cleavage pathway)	-7.96055	-0.059221	0
purine nucleobases degradation I (anaerobic)	-0.306595	-0.237865	0.213974	-0.416512	0.040985	-0.294141	0.117365	0.214835	-0.055166	-0.158691	-0.078952	-0.213284	0.03913	-0.095205	0.09905	1.5261e-08	0.0114578	0.0330967	6.18544e-08	0.612074	0.000650121	0.210199	0.0689554	0.476913	0.195305	0.280926	0.0889847	0.671152	0.299443	0.126687	1.76583e-08	0.0230683	0.0729577	5.04866e-07	0.721852	0.00436303	0.283394	0.156576	0.778528	0.276911	0.531579	0.288057	0.822259	0.396631	0.174701	purine nucleobases degradation I (anaerobic)	-0.306595	-0.096026	1.5261e-08
purine nucleotides degradation II (aerobic)	0.364665	-0.18112	0.103728	-0.368766	-0.057365	-0.239221	0.07402	0.28835	-0.061504	-0.07915	-0.04595	-0.154202	0.231684	0.022265	0.028234	4.17788e-17	0.00880036	0.327558	2.99809e-08	0.383332	0.00501819	0.447723	4.07428e-05	0.289018	0.428267	0.499586	0.2881	0.00332431	0.8106	0.636378	5.30134e-17	0.018669	0.521855	2.66301e-07	0.535955	0.022962	0.535897	0.000341787	0.597832	0.545724	0.765928	0.649301	0.0239033	0.838361	0.68638	purine nucleotides degradation II (aerobic)	0.364665	-0.064172	4.17788e-17
purine ribonucleosides degradation	1.52239	-0.447197	-0.345156	-0.299701	-0.216855	-0.118619	-0.427892	-0.332511	-0.247563	-0.350658	-0.30131	-0.118863	-0.113282	-0.262196	-0.404046	7.75464e-185	2.24702e-08	9.40447e-07	4.77191e-06	0.000667835	0.0926322	3.37572e-07	8.24643e-08	0.000107368	0.000414615	2.77535e-06	0.108328	0.149898	2.05883e-05	4.76346e-10	1.68482e-184	8.48252e-07	8.60651e-06	2.82863e-05	0.00411605	0.22652	5.99687e-06	1.77887e-06	0.000689898	0.00223596	2.99342e-05	0.336664	0.380414	0.000182873	4.96057e-09	purine ribonucleosides degradation	1.52239	-0.311118	7.75464e-185
pyridoxal 5-phosphate biosynthesis I	-0.644961	0.277379	-0.741553	0.148987	-0.292005	0.277334	-0.059548	-0.169077	0.061876	0.337619	0.047072	0.204214	-0.196693	0.112974	0.230129	3.40974e-13	0.00704301	1.08045e-10	0.150852	0.007137	0.00930502	0.612035	0.196052	0.645854	0.00110487	0.690227	0.0708096	0.116425	0.447196	0.0587009	4.23762e-13	0.0156396	1.55379e-09	0.29776	0.0331596	0.0384947	0.689681	0.325644	0.956118	0.00505559	0.890393	0.243006	0.313932	0.53064	0.0864764	pyridoxal 5-phosphate biosynthesis I	-0.644961	-0.001874	3.40974e-13
pyrimidine deoxyribonucleosides salvage	0.636645	0.09448	0.295642	0.195607	0.217776	0.057165	0.201909	0.078027	0.18735	-0.04803	0.082256	0.04565	0.129288	0.071113	0.197316	9.3786e-54	0.0981101	0.000290864	9.08735e-05	4.37214e-05	0.295253	0.000315735	0.112675	0.000395945	0.327943	0.123132	0.449964	0.0313725	0.135904	1.11568e-05	1.4829e-53	0.147409	0.00109801	0.00042881	0.000440128	0.578058	0.0019865	0.216738	0.00221436	0.434381	0.288263	0.860738	0.121675	0.199238	5.71076e-05	pyrimidine deoxyribonucleosides salvage	0.636645	0.097547	9.3786e-54
pyrimidine deoxyribonucleotide phosphorylation	-0.321288	0.123123	-0.616321	0.01014	-0.239416	0.167842	-0.160931	-0.183465	-0.037378	0.208405	0.012921	0.118919	-0.249862	0.016023	0.047595	3.38166e-06	0.152304	1.67618e-15	0.902817	0.00911419	0.0862471	0.0936662	0.0830104	0.736364	0.0101589	0.899202	0.229652	0.0102455	0.888947	0.652659	3.81068e-06	0.217989	8.43675e-14	0.961869	0.0417043	0.220734	0.150624	0.182986	0.96849	0.0259798	0.93641	0.568033	0.0618828	0.903912	0.694425	pyrimidine deoxyribonucleotide phosphorylation	-0.321288	-0.076456	3.38166e-06
pyrimidine deoxyribonucleotides biosynthesis from CTP	-1.81621	-0.045539	0.269341	-0.425193	0.035446	-0.993879	0.251486	0.952856	-0.774421	-0.219041	-0.576982	-0.684737	0.630902	0.122953	0.288466	1.58388e-27	0.825468	0.352826	0.0855999	0.858319	0.130862	0.501476	1.92199e-06	0.212527	0.44331	0.337568	0.421705	0.00294709	0.702597	0.197884	2.17424e-27	0.93499	0.557871	0.203552	0.887361	0.28432	0.584733	2.23247e-05	0.472367	0.560165	0.61413	0.82698	0.0217079	0.758705	0.256484	pyrimidine deoxyribonucleotides biosynthesis from CTP	-1.81621	-0.124312	1.58388e-27
pyrimidine deoxyribonucleotides de novo biosynthesis I	-0.257191	0.146919	-0.569859	0.039133	-0.214183	0.181196	-0.132501	-0.152928	-0.00406	0.225503	0.040232	0.124529	-0.22193	0.043883	0.074541	9.10615e-05	0.0778955	9.89227e-14	0.621804	0.0152052	0.0530678	0.153458	0.136539	0.969938	0.00376862	0.68249	0.182894	0.0179376	0.688464	0.463532	0.000100367	0.123813	2.71588e-12	0.861398	0.0576708	0.163658	0.216562	0.252973	0.982957	0.0121077	0.890393	0.518013	0.0950307	0.747899	0.520397	pyrimidine deoxyribonucleotides de novo biosynthesis I	-0.257191	-0.050697	9.10615e-05
pyrimidine deoxyribonucleotides de novo biosynthesis II	0.522773	0.171838	-0.38372	0.348443	-0.069777	0.210423	0.026455	0.114543	0.400035	0.237182	0.309065	0.166728	0.164307	0.181968	0.07401	5.13239e-20	0.025583	0.000119915	1.83609e-06	0.408095	0.00899435	0.818485	0.190658	8.18657e-08	0.000307148	9.09782e-06	0.0428493	0.0280456	0.0161374	0.350814	6.70988e-20	0.0488991	0.000528383	1.23222e-05	0.554716	0.0377263	0.882795	0.323475	9.88937e-07	0.00178382	8.081e-05	0.165904	0.114992	0.0343205	0.41711	pyrimidine deoxyribonucleotides de novo biosynthesis II	0.522773	0.124892	5.13239e-20
pyrimidine deoxyribonucleotides de novo biosynthesis III	-0.809328	-0.1555	-0.359761	-0.063631	-0.213585	0.044976	-0.14758	0.031297	-0.063768	-0.130863	-0.059283	0.027924	-0.289649	-0.031558	0.099898	1.00076e-52	0.0101138	4.89739e-06	0.316228	0.00308999	0.571585	0.03124	0.699009	0.3844	0.0471951	0.360204	0.75404	0.00279026	0.643044	0.14243	1.57411e-52	0.0209203	3.79234e-05	0.513445	0.0163715	0.801874	0.0813318	0.901796	0.693121	0.0869895	0.628375	0.962857	0.0214926	0.712022	0.193757	pyrimidine deoxyribonucleotides de novo biosynthesis III	-0.809328	-0.124026	1.00076e-52
pyrimidine deoxyribonucleotides de novo biosynthesis IV	-2.05842	-0.076688	0.311683	-0.470848	0.05299	-1.00446	0.30566	1.05219	-0.757809	-0.251291	-0.561799	-0.642181	0.711874	0.129555	0.305652	9.93014e-29	0.734535	0.310363	0.0767516	0.809313	0.116501	0.448947	1.19086e-06	0.214316	0.420143	0.34028	0.445923	0.00199521	0.710949	0.21819	1.38198e-28	0.893204	0.506646	0.189992	0.859275	0.2587	0.535897	1.49849e-05	0.472367	0.537641	0.615357	0.860738	0.0177222	0.761371	0.281595	pyrimidine deoxyribonucleotides de novo biosynthesis IV	-2.05842	-0.106222	9.93014e-29
pyruvate fermentation to acetate and lactate II	1.9004	-0.182022	-0.045481	-0.022257	-0.02203	-0.037548	-0.115651	-0.144921	0.024924	-0.183495	-0.069079	-0.058845	0.024357	-0.108189	-0.178713	0	0.00137654	0.461189	0.646534	0.654223	0.462431	0.0868372	0.00337841	0.627613	0.00305232	0.20752	0.315935	0.691554	0.0215027	0.000491993	0	0.00460761	0.669611	0.880222	0.751238	0.775856	0.141405	0.012654	0.952151	0.010475	0.453249	0.686419	0.828767	0.0435827	0.00168843	pyruvate fermentation to acetate and lactate II	1.9004	-0.106126	0
pyruvate fermentation to acetone	-0.625754	-0.356618	0.271723	-0.04149	0.126022	-0.099971	0.105321	-0.065706	-0.133942	0.098126	0.018351	-0.240004	0.054257	0.033035	0.081053	5.00643e-15	0.000488092	0.00820197	0.709584	0.235306	0.39555	0.325214	0.605769	0.334751	0.307984	0.857125	0.0349452	0.551992	0.748989	0.409052	6.24769e-15	0.00215732	0.0203032	0.948206	0.348345	0.719615	0.400876	0.795401	0.652225	0.413383	0.926562	0.146576	0.778791	0.790891	0.47513	pyruvate fermentation to acetone	-0.625754	-0.044067	5.00643e-15
pyruvate fermentation to butanoate	-3.65943	-0.49244	1.65839	0.967457	1.24527	-0.050912	0.117945	-0.701325	-0.112823	0.95359	0.117743	-0.039767	0.639699	1.19658	0.445138	1.00983e-12	0.529456	0.00137272	0.0754944	0.0253571	0.954674	0.878941	0.403752	0.876117	0.0782521	0.871937	0.947891	0.372679	0.0232952	0.437785	1.24476e-12	0.668193	0.0041456	0.188424	0.0814664	0.977328	0.913122	0.58748	0.96849	0.129915	0.926562	0.988144	0.740471	0.0462839	0.498909	pyruvate fermentation to butanoate	-3.65943	0.383289	1.00983e-12
pyruvate fermentation to isobutanol (engineered)	1.73985	-0.092874	-0.034517	0.05311	0.015769	0.030982	-0.004237	0.020383	0.095003	-0.024767	0.033201	0.020436	0.068437	0.017914	-0.025738	0	0.0527945	0.515496	0.197613	0.725377	0.468728	0.941065	0.610551	0.0264391	0.549012	0.457219	0.65733	0.164871	0.670644	0.574899	0	0.0911082	0.72074	0.370677	0.804478	0.782077	0.956908	0.79821	0.083173	0.682311	0.722933	0.962857	0.411495	0.733821	0.629056	pyruvate fermentation to isobutanol (engineered)	1.73985	-0.013948	0
pyruvate fermentation to propanoate I	0.322069	0.251506	0.078256	0.389488	0.088313	0.264804	0.209657	0.113171	0.223554	0.240315	0.175001	0.219013	0.114533	0.226202	0.328752	3.42741e-08	0.000262804	0.398891	3.40532e-10	0.226723	6.59769e-05	0.00318351	0.134788	0.00333353	0.000978188	0.0142658	0.00343642	0.112321	0.00785857	1.04919e-06	3.95068e-08	0.0013924	0.611498	4.47133e-09	0.337456	0.000603788	0.0128673	0.251271	0.0143818	0.00454481	0.0463255	0.0333434	0.305593	0.0266662	6.74159e-06	pyruvate fermentation to propanoate I	0.322069	0.18095	3.42741e-08
queuosine biosynthesis	0.153097	0.236772	-0.03196	0.351129	0.01554	0.277066	0.094079	0.070372	0.167155	0.201409	0.124064	0.14499	0.010767	0.165033	0.273655	0.00637662	0.000352253	0.694332	2.07768e-08	0.826057	1.45882e-05	0.216058	0.363743	0.0357827	0.00614706	0.0842018	0.0341429	0.887339	0.041248	0.000141403	0.00687764	0.00168858	0.903828	1.96081e-07	0.869231	0.000209792	0.289998	0.543814	0.107797	0.0178501	0.219215	0.145228	0.945674	0.0750415	0.000547484	queuosine biosynthesis	0.153097	0.123343	0.00637662
reductive acetyl coenzyme A pathway	-2.06462	-0.268312	0.168577	-0.061434	0.301027	0.020363	-0.110093	0.168775	-0.101831	-0.408658	0.331445	0.009168	-0.016922	-0.026196	-0.479564	1.68621e-178	0.0108822	0.16072	0.606961	0.00370016	0.85946	0.260075	0.14143	0.388256	0.00748427	0.00132312	0.933696	0.856373	0.780329	0.00681434	3.6116e-178	0.0223567	0.305267	0.852568	0.0186241	0.91928	0.328631	0.260438	0.693121	0.0209282	0.00634257	0.988144	0.926763	0.812619	0.0164635	reductive acetyl coenzyme A pathway	-2.06462	-0.058328	1.68621e-178
reductive TCA cycle I	-0.464251	0.028876	0.314863	-0.036908	0.173888	0.223634	0.210689	0.575166	0.03575	-0.10334	0.23409	0.117425	0.324278	0.141696	0.028399	4.06258e-10	0.767358	0.00912488	0.690138	0.0540982	0.0187961	0.11099	2.64805e-08	0.744353	0.366685	0.0197841	0.432087	0.00233177	0.273454	0.846532	4.79257e-10	0.926969	0.0222235	0.929867	0.137291	0.0687263	0.168437	9.02559e-07	0.96849	0.479389	0.0615957	0.841872	0.0201199	0.367037	0.864735	reductive TCA cycle I	-0.464251	0.130298	4.06258e-10
S-adenosyl-L-methionine cycle I	1.55044	-0.178631	-0.069552	-0.053174	-0.022709	-0.04299	-0.159113	-0.149745	-0.003073	-0.188141	-0.08888	-0.055217	0.018969	-0.131855	-0.220954	0	0.00283629	0.274847	0.291115	0.674251	0.431741	0.0240361	0.00601589	0.954112	0.0027811	0.119677	0.362447	0.758222	0.0117468	8.59381e-05	0	0.00778692	0.456066	0.50517	0.765503	0.738352	0.0648116	0.0211806	0.975286	0.00999871	0.284586	0.749718	0.867475	0.0337356	0.000355525	S-adenosyl-L-methionine cycle I	1.55044	-0.121689	0
starch degradation V	1.75068	-0.104433	-0.187946	0.000573	-0.063304	0.022042	-0.11678	-0.094795	0.035474	-0.040413	-0.028576	0.027907	0.007421	-0.030203	-0.100428	0	0.0445325	4.5845e-05	0.988901	0.190765	0.63297	0.0571563	0.030678	0.418297	0.39231	0.515683	0.567045	0.896101	0.459336	0.0262506	0	0.0791108	0.000234664	0.992186	0.295601	0.801874	0.138504	0.0790819	0.713704	0.508488	0.782595	0.962857	0.945674	0.539764	0.0421686	starch degradation V	1.75068	-0.072631	0
stearate biosynthesis II (bacteria and plants)	-7.96055	-0.007782	-0.001991	-0.005679	0.304751	-0.041068	-0.139326	-0.010043	-0.007552	-0.027047	0.036886	-0.023612	-0.044153	-0.18367	-0.212082	0	0.928798	0.98193	0.947289	0.17649	0.639508	0.0830107	0.913721	0.920386	0.791419	0.773363	0.82384	0.604282	0.0157507	0.0110433	0	0.93499	0.988476	0.961869	0.288109	0.801874	0.138504	0.938584	0.96849	0.810198	0.897272	0.962857	0.778791	0.0337356	0.0189492	stearate biosynthesis II (bacteria and plants)	-7.96055	-0.048057	0
succinate fermentation to butanoate	-5.36534	1.90104	0.260081	1.70606	1.17892	1.15363	1.37552	1.71266	1.96033	1.57692	1.62743	1.05103	0.88855	0.592352	1.98785	3.82987e-22	0.000919025	0.806123	0.0182986	0.168786	0.114151	0.0603657	0.00288254	0.000866845	0.0609417	0.00939651	0.240343	0.327944	0.468771	0.000632301	5.11779e-22	0.00351324	0.988476	0.0547146	0.286368	0.25685	0.138504	0.0113056	0.00459275	0.107002	0.0341897	0.58067	0.687771	0.548717	0.0020756	succinate fermentation to butanoate	-5.36534	1.34729	3.82987e-22
sucrose degradation III (sucrose invertase)	1.36401	0.034463	0.201905	0.154602	0.233245	0.014009	0.218915	0.110992	0.225944	0.031083	0.131454	0.112868	0.14536	0.129332	0.201613	0	0.444154	4.66791e-05	0.000282105	2.59371e-08	0.745016	2.00293e-06	0.00225234	6.15499e-08	0.315755	0.00266299	0.00787921	0.00466644	6.69178e-05	6.45893e-08	0	0.583194	0.000234952	0.00118327	6.5275e-07	0.872073	2.52036e-05	0.00944731	7.76986e-07	0.421938	0.0111698	0.0582293	0.0320288	0.000546194	5.13315e-07	sucrose degradation III (sucrose invertase)	1.36401	0.10904	0
sucrose degradation IV (sucrose phosphorylase)	-0.430198	0.596576	0.153333	0.762533	0.394425	0.586002	0.581037	0.676596	0.981557	0.660073	0.816481	0.348525	0.579238	0.818569	0.688687	0.000115479	2.37734e-06	0.439217	3.90973e-09	0.00293963	0.000364129	0.000170563	2.68975e-08	6.27099e-16	2.3297e-08	3.8169e-12	0.0293254	6.36531e-06	2.89136e-11	1.62035e-05	0.000126817	4.0213e-05	0.643901	4.5413e-08	0.015853	0.00289387	0.00119791	9.02559e-07	3.78768e-14	5.41208e-07	1.64672e-10	0.128456	0.000128155	6.2749e-10	7.76741e-05	sucrose degradation IV (sucrose phosphorylase)	-0.430198	0.601249	0.000115479
sulfate reduction I (assimilatory)	-2.00502	0.428582	-0.042936	0.008565	-0.024693	0.225505	-0.017761	-0.018679	0.128666	0.472953	-0.119321	0.141803	-0.13789	0.088304	0.258248	2.56198e-102	0.000586568	0.720211	0.945426	0.818543	0.0955516	0.908789	0.881531	0.410547	0.00149408	0.402652	0.246484	0.434817	0.560352	0.0711819	4.80571e-102	0.00230083	0.923332	0.961869	0.864335	0.226757	0.93244	0.938584	0.707926	0.00618098	0.681712	0.586126	0.778791	0.638795	0.102856	sulfate reduction I (assimilatory)	-2.00502	0.071214	2.56198e-102
superpathay of heme biosynthesis from glutamate	-7.96055	-0.007782	-0.001991	-0.005679	0.287375	-0.041068	-0.139326	0.563019	-0.007552	-0.027047	0.024514	-0.023612	-0.044153	-0.18367	-0.212082	0	0.928798	0.98193	0.947289	0.171598	0.639508	0.0830107	0.101714	0.920386	0.791419	0.837832	0.82384	0.604282	0.0157507	0.0110433	0	0.93499	0.988476	0.961869	0.287907	0.801874	0.138504	0.210395	0.96849	0.810198	0.926562	0.962857	0.778791	0.0337356	0.0189492	superpathay of heme biosynthesis from glutamate	-7.96055	-0.010088	0
superpathway of &beta;-D-glucuronide and D-glucuronate degradation	-0.036158	0.163856	0.478855	0.226597	0.488687	0.267898	0.266064	0.371419	0.348966	0.129906	0.144693	0.078768	0.289316	0.377209	0.462268	0.279537	0.00479282	2.13562e-16	2.20945e-05	4.0137e-13	2.16552e-10	1.42922e-05	7.12165e-07	5.50327e-09	0.0192131	0.0613326	0.292724	4.60424e-08	1.25371e-14	2.0801e-11	0.290104	0.0115794	2.14986e-14	0.000119153	6.06068e-11	1.63496e-08	0.000154152	1.02416e-05	1.05713e-07	0.0432341	0.169931	0.650019	1.7381e-06	7.57243e-13	2.61746e-10	superpathway of &beta;-D-glucuronide and D-glucuronate degradation	-0.036158	0.258518	0.279537
superpathway of (Kdo)2-lipid A biosynthesis	-7.96055	-0.007782	-0.001991	-0.005679	0.331451	-0.041068	-0.139326	-0.010043	-0.007552	-0.027047	0.05767	-0.023612	-0.044153	-0.18367	-0.212082	0	0.928798	0.98193	0.947289	0.183529	0.639508	0.0830107	0.913721	0.920386	0.791419	0.687008	0.82384	0.604282	0.0157507	0.0110433	0	0.93499	0.988476	0.961869	0.291715	0.801874	0.138504	0.938584	0.96849	0.810198	0.890393	0.962857	0.778791	0.0337356	0.0189492	superpathway of (Kdo)2-lipid A biosynthesis	-7.96055	-0.044347	0
superpathway of (R,R)-butanediol biosynthesis	-3.77796	1.28236	-0.522726	0.325642	0.105954	-0.674329	-1.2282	-0.286598	0.26968	0.747857	-0.851192	-1.19969	-0.959303	-0.938654	0.053379	5.16783e-52	2.66311e-06	0.189969	0.259007	0.727892	0.0481764	0.0518049	0.390987	0.448991	0.0219493	0.107221	0.0597052	0.153052	0.00323806	0.865197	8.08646e-52	4.0213e-05	0.345607	0.457428	0.804478	0.15315	0.128238	0.578814	0.740958	0.0466809	0.266644	0.209662	0.385182	0.0145954	0.873878	superpathway of (R,R)-butanediol biosynthesis	-3.77796	-0.276673	5.16783e-52
superpathway of 2,3-butanediol biosynthesis	-4.50228	2.62369	-0.23544	0.545183	0.268448	-0.891852	-1.59059	-0.092832	0.2988	1.0605	-0.8528	-1.36406	-1.57494	-0.39402	0.389539	0	6.58304e-120	0.130199	1.74103e-06	0.00951935	0.00591984	0.000862026	0.535168	0.0242315	3.59006e-06	0.00553124	0.000465254	2.07367e-06	0.00159602	0.0473363	0	6.62693e-118	0.255325	1.19498e-05	0.0429081	0.0262911	0.00464878	0.721521	0.0770307	4.51749e-05	0.0214159	0.0108082	4.8173e-05	0.0080333	0.0714396	superpathway of 2,3-butanediol biosynthesis	-4.50228	-0.128592	0
superpathway of 5-aminoimidazole ribonucleotide biosynthesis	1.653	-0.185781	-0.236904	-0.042127	-0.106484	0.013537	-0.197605	-0.150217	-0.036402	-0.106036	-0.076328	-0.011645	-0.030485	-0.081696	-0.156586	0	0.00119206	1.69302e-05	0.370119	0.0396387	0.785161	0.00319015	0.00157695	0.448677	0.0722437	0.1086	0.832792	0.626114	0.0734155	0.0010651	0	0.00444446	9.83252e-05	0.57915	0.109825	0.873212	0.0128673	0.00700349	0.740958	0.123744	0.266644	0.962857	0.780131	0.121821	0.0033161	superpathway of 5-aminoimidazole ribonucleotide biosynthesis	1.653	-0.125148	0
superpathway of adenosine nucleotides de novo biosynthesis I	1.64823	-0.022302	0.050872	0.116004	0.059946	0.080632	0.017153	0.021649	0.162966	-0.030634	0.080419	0.016718	0.1093	0.045747	0.00483	0	0.634931	0.314524	0.00346334	0.174526	0.0547087	0.776159	0.577837	7.25047e-05	0.464169	0.0583667	0.708567	0.0297418	0.211933	0.907173	0	0.785857	0.507949	0.012305	0.288016	0.163997	0.845222	0.768245	0.000494099	0.581656	0.16335	0.962857	0.118184	0.292255	0.907173	superpathway of adenosine nucleotides de novo biosynthesis I	1.64823	0.024813	0
superpathway of adenosine nucleotides de novo biosynthesis II	1.50795	0.057452	0.117661	0.191508	0.108965	0.134173	0.091875	0.100492	0.24919	0.034268	0.158759	0.043513	0.1605	0.121516	0.087397	0	0.208692	0.0152533	2.94724e-06	0.0151742	0.002255	0.13261	0.00869612	4.80099e-10	0.351714	0.000116372	0.311205	0.000782597	0.000808451	0.0395941	0	0.286478	0.0357093	1.89376e-05	0.0576708	0.0120071	0.194409	0.0279386	1.11531e-08	0.461815	0.000764011	0.682753	0.00787815	0.00420952	0.0600875	superpathway of adenosine nucleotides de novo biosynthesis II	1.50795	0.092432	0
superpathway of arginine and polyamine biosynthesis	-0.536686	0.197087	0.394573	0.194197	0.383044	0.40149	0.229462	0.411365	0.459096	-0.001244	0.271733	-0.162429	0.136814	0.488679	0.554944	1.58459e-39	0.00532999	1.20127e-06	0.0135569	2.14001e-08	6.31126e-07	0.00657394	4.9821e-08	2.8238e-12	0.978403	1.87713e-07	0.0323295	0.0477104	3.98001e-16	1.72667e-11	2.4169e-39	0.0121944	1.06701e-05	0.0417773	5.87531e-07	1.73273e-05	0.0233568	1.23667e-06	1.06598e-10	0.981653	2.57678e-06	0.139479	0.158404	6.00981e-14	2.26719e-10	superpathway of arginine and polyamine biosynthesis	-0.536686	0.249549	1.58459e-39
superpathway of aromatic amino acid biosynthesis	1.61889	-0.14205	-0.130756	0.014424	-0.025394	0.033943	-0.114449	-0.078551	0.029108	-0.075838	-0.018072	0.007509	0.01511	-0.023692	-0.07422	0	0.0048907	0.0105562	0.730379	0.591761	0.432743	0.065207	0.0656781	0.494418	0.139951	0.678062	0.878845	0.788626	0.560532	0.102262	0	0.0116299	0.0253015	0.961869	0.709173	0.738352	0.138504	0.150263	0.794994	0.20418	0.890393	0.979377	0.885372	0.638795	0.145675	superpathway of aromatic amino acid biosynthesis	1.61889	-0.067483	0
superpathway of branched amino acid biosynthesis	1.68758	-0.172223	-0.208074	-0.033652	-0.093559	0.013357	-0.162601	-0.1188	-0.019957	-0.091264	-0.057908	-0.005108	-0.018636	-0.061143	-0.128857	0	0.00144941	8.42021e-05	0.445452	0.0589854	0.772236	0.0113694	0.00773612	0.660408	0.0930763	0.203895	0.921261	0.754095	0.157774	0.0050736	0	0.00460761	0.000397329	0.663748	0.148447	0.873212	0.0346994	0.0253947	0.96849	0.144149	0.449462	0.988144	0.867475	0.229075	0.0131353	superpathway of branched amino acid biosynthesis	1.68758	-0.10801	0
superpathway of chorismate metabolism	-7.96055	-0.007782	-0.001991	-0.005679	0.357056	-0.041068	-0.139326	-0.010043	-0.007552	-0.027047	0.246256	-0.023612	-0.044153	-0.18367	-0.212082	0	0.928798	0.98193	0.947289	0.189706	0.639508	0.0830107	0.913721	0.920386	0.791419	0.419498	0.82384	0.604282	0.0157507	0.0110433	0	0.93499	0.988476	0.961869	0.295601	0.801874	0.138504	0.938584	0.96849	0.810198	0.688524	0.962857	0.778791	0.0337356	0.0189492	superpathway of chorismate metabolism	-7.96055	-0.027614	0
superpathway of Clostridium acetobutylicum acidogenic fermentation	-3.4387	-0.515875	1.68211	0.993278	1.26987	-0.079767	0.115376	-0.73092	-0.111997	0.978724	0.118431	-0.015791	0.640936	1.22205	0.471197	1.11618e-10	0.528532	0.00176041	0.0776844	0.0272923	0.932001	0.885986	0.404622	0.881655	0.0806811	0.875999	0.979862	0.391398	0.0253824	0.425639	1.32191e-10	0.668193	0.00511195	0.190737	0.0841049	0.963918	0.913201	0.58748	0.96849	0.132422	0.926562	0.988144	0.762033	0.0491377	0.486905	superpathway of Clostridium acetobutylicum acidogenic fermentation	-3.4387	0.389297	1.11618e-10
superpathway of demethylmenaquinol-6 biosynthesis I	-3.65305	-1.86154	-0.040459	-1.13869	-0.232799	-1.53824	0.511443	-0.161917	-0.415881	-1.12078	-0.062048	0.050803	-2.18249	-1.27023	-1.1911	0	6.87036e-05	0.860311	0.0214045	0.563298	0.00155733	1.21639e-07	0.753841	0.0107637	0.0300487	0.711952	0.727181	0.000273722	0.00411463	0.0280434	0	0.000494011	0.988476	0.0615634	0.689427	0.00904449	2.44901e-06	0.936892	0.0391642	0.0613156	0.890393	0.962857	0.00393638	0.0177517	0.0443408	superpathway of demethylmenaquinol-6 biosynthesis I	-3.65305	-0.813113	0
superpathway of demethylmenaquinol-8 biosynthesis	-2.20527	0.295206	0.129561	0.263528	0.087208	0.258087	0.267024	0.238838	-0.081475	0.852783	0.133833	0.400369	0.022265	0.166003	0.13668	3.82547e-87	0.0662316	0.421898	0.129324	0.497042	0.096109	0.111711	0.11207	0.722747	9.68945e-09	0.434942	0.0146678	0.92775	0.407565	0.337541	6.91792e-87	0.107537	0.628205	0.265685	0.636046	0.226757	0.168683	0.216738	0.96849	3.55157e-07	0.694987	0.0851859	0.945674	0.50592	0.404513	superpathway of demethylmenaquinol-8 biosynthesis	-2.20527	0.199832	3.82547e-87
superpathway of demethylmenaquinol-9 biosynthesis	-3.65305	-1.86154	-0.040459	-1.13869	-0.232799	-1.53824	0.511443	-0.161917	-0.415881	-1.12078	-0.062048	0.050803	-2.18249	-1.27023	-1.1911	0	6.87036e-05	0.860311	0.0214045	0.563298	0.00155733	1.21639e-07	0.753841	0.0107637	0.0300487	0.711952	0.727181	0.000273722	0.00411463	0.0280434	0	0.000494011	0.988476	0.0615634	0.689427	0.00904449	2.44901e-06	0.936892	0.0391642	0.0613156	0.890393	0.962857	0.00393638	0.0177517	0.0443408	superpathway of demethylmenaquinol-9 biosynthesis	-3.65305	-0.813113	0
superpathway of D-glucarate and D-galactarate degradation	-6.0502	-1.91813	0.640286	-1.23103	0.140253	0.390731	1.41253	-0.342545	1.20086	1.76599	0.83966	1.4469	0.48476	1.44891	-1.0149	1.10384e-21	0.00254093	0.474112	0.108792	0.866793	0.648065	0.0639223	0.701399	0.141556	0.0196128	0.276519	0.0562196	0.575415	0.0572332	0.258507	1.4621e-21	0.0071716	0.675386	0.248903	0.887361	0.802499	0.138504	0.901796	0.333983	0.0432341	0.531579	0.204558	0.778791	0.0987681	0.328022	superpathway of D-glucarate and D-galactarate degradation	-6.0502	0.346656	1.10384e-21
superpathway of fatty acid biosynthesis initiation (E. coli)	-7.96055	-0.007782	-0.001991	-0.005679	0.287771	-0.041068	-0.139326	-0.010043	-0.007552	-0.027047	0.024574	-0.023612	-0.044153	-0.18367	-0.212082	0	0.928798	0.98193	0.947289	0.171712	0.639508	0.0830107	0.913721	0.920386	0.791419	0.837495	0.82384	0.604282	0.0157507	0.0110433	0	0.93499	0.988476	0.961869	0.287907	0.801874	0.138504	0.938584	0.96849	0.810198	0.926562	0.962857	0.778791	0.0337356	0.0189492	superpathway of fatty acid biosynthesis initiation (E. coli)	-7.96055	-0.050345	0
superpathway of fucose and rhamnose degradation	-0.956968	0.067146	0.057099	-0.024704	-0.016106	0.134763	0.412204	0.515224	0.087915	0.373788	0.136001	0.30785	0.246005	0.355491	0.248928	2.76754e-65	0.422049	0.692159	0.73916	0.843784	0.0856213	1.84202e-10	4.90718e-07	0.353586	9.38745e-06	0.0404681	0.00534516	0.0182509	6.19194e-07	0.00334486	4.54238e-65	0.55903	0.903828	0.961869	0.87568	0.220734	1.39073e-08	7.79983e-06	0.673735	0.00010125	0.116394	0.0436281	0.0950307	9.34982e-06	0.00910043	superpathway of fucose and rhamnose degradation	-0.956968	0.175573	2.76754e-65
superpathway of GDP-mannose-derived O-antigen building blocks biosynthesis	0.260947	0.246752	0.059157	0.35594	0.10066	0.261329	0.121146	0.073765	0.189407	0.191197	0.150528	0.192131	0.065825	0.177801	0.271641	6.32167e-07	4.75169e-05	0.413948	7.53283e-11	0.138402	2.14609e-05	0.068448	0.256056	0.00546153	0.00355592	0.0278462	0.00419155	0.338	0.0141014	1.03755e-05	7.20432e-07	0.00038784	0.621951	1.13746e-09	0.269129	0.00027005	0.138504	0.415747	0.0222889	0.0116727	0.0835898	0.0361671	0.701951	0.0337356	5.40243e-05	superpathway of GDP-mannose-derived O-antigen building blocks biosynthesis	0.260947	0.14821	6.32167e-07
superpathway of geranylgeranyl diphosphate biosynthesis II (via MEP)	1.59903	-0.160105	-0.162981	-0.010364	-0.067417	0.012134	-0.150192	-0.124627	-0.000887	-0.107548	-0.051142	-0.009225	-0.007372	-0.070813	-0.121805	0	0.00278218	0.00230253	0.812909	0.164404	0.796768	0.018031	0.00554726	0.984515	0.0489187	0.268931	0.860492	0.900809	0.0913693	0.00727553	0	0.0077798	0.00649872	0.961869	0.282428	0.881406	0.0513713	0.0199437	0.989892	0.0887465	0.527385	0.968447	0.945674	0.143716	0.0174382	superpathway of geranylgeranyl diphosphate biosynthesis II (via MEP)	1.59903	-0.099283	0
superpathway of geranylgeranyldiphosphate biosynthesis I (via mevalonate)	-0.101604	0.095988	0.653045	0.194954	0.430667	-0.154325	0.362367	0.082502	0.359507	-0.448339	0.085554	-0.214383	0.281638	-0.152507	0.038939	0.288955	0.43133	6.61938e-05	0.203859	0.000162763	0.223836	0.00416508	0.461225	0.0030672	0.00140677	0.547674	0.126025	0.033871	0.255095	0.714435	0.298851	0.568828	0.000322428	0.380033	0.0013654	0.462508	0.0161263	0.64835	0.0134246	0.00590063	0.807868	0.380596	0.127863	0.34702	0.746572	superpathway of geranylgeranyldiphosphate biosynthesis I (via mevalonate)	-0.101604	0.084216	0.288955
superpathway of glucose and xylose degradation	0.835588	0.216572	-0.182596	0.311358	0.033608	0.196497	0.085055	0.114604	0.362938	0.21116	0.263084	0.132479	0.146648	0.183538	0.186947	2.26882e-102	6.77089e-05	0.00160678	1.35352e-09	0.561308	0.000729651	0.328706	0.0294294	2.01588e-13	1.57629e-07	3.74949e-08	0.0122463	0.00565695	7.40044e-05	0.000113414	4.2824e-102	0.000494011	0.00471114	1.70317e-08	0.689427	0.00469773	0.403534	0.0766178	1.01466e-11	3.06561e-06	7.54898e-07	0.0821864	0.0371397	0.00058814	0.000456678	superpathway of glucose and xylose degradation	0.835588	0.141954	2.26882e-102
superpathway of glycerol degradation to 1,3-propanediol	-7.08064	-0.887692	1.33317	0.633551	1.7604	1.68208	2.96819	1.4539	0.908482	3.26519	2.75115	2.90669	1.23318	2.88987	1.2675	7.22727e-35	0.124696	0.154724	0.452904	0.0287592	0.0461303	7.87168e-05	0.123661	0.315633	6.71788e-06	0.000124181	8.93416e-05	0.148651	0.000113339	0.190796	1.05441e-34	0.181924	0.295738	0.670476	0.0868528	0.1498	0.000625591	0.236365	0.637008	7.80308e-05	0.000797932	0.00245283	0.380414	0.00081496	0.249439	superpathway of glycerol degradation to 1,3-propanediol	-7.08064	1.68325	7.22727e-35
superpathway of glycol metabolism and degradation	-7.96055	-0.007782	-0.001991	-0.005679	0.174186	-0.041068	-0.139326	-0.010043	-0.007552	-0.027047	-0.0409	-0.023612	-0.044153	-0.18367	-0.212082	0	0.928798	0.98193	0.947289	0.143621	0.639508	0.0830107	0.913721	0.920386	0.791419	0.648173	0.82384	0.604282	0.0157507	0.0110433	0	0.93499	0.988476	0.961869	0.269129	0.801874	0.138504	0.938584	0.96849	0.810198	0.877795	0.962857	0.778791	0.0337356	0.0189492	superpathway of glycol metabolism and degradation	-7.96055	-0.064334	0
superpathway of glycolysis and Entner-Doudoroff	-0.392737	-0.029936	0.457678	-0.107673	0.192008	0.18967	0.215186	0.632196	-0.007036	-0.179373	0.203697	0.092656	0.366118	0.112332	-0.028941	2.6806e-06	0.784202	0.00299049	0.293261	0.0523999	0.0748381	0.147881	4.95434e-08	0.954709	0.153444	0.0672319	0.5881	0.0028467	0.454746	0.85729	3.04339e-06	0.93499	0.00813629	0.50517	0.135718	0.209269	0.211659	1.23667e-06	0.975286	0.221723	0.181286	0.962857	0.0214926	0.536459	0.868797	superpathway of glycolysis and Entner-Doudoroff	-0.392737	0.116201	2.6806e-06
superpathway of glycolysis, pyruvate dehydrogenase, TCA, and glyoxylate bypass	-7.96055	-0.007782	-0.001991	-0.005679	0.321703	-0.041068	-0.139326	-0.010043	-0.007552	-0.027047	0.04988	-0.023612	-0.044153	-0.18367	-0.212082	0	0.928798	0.98193	0.947289	0.18103	0.639508	0.0830107	0.913721	0.920386	0.791419	0.716492	0.82384	0.604282	0.0157507	0.0110433	0	0.93499	0.988476	0.961869	0.291286	0.801874	0.138504	0.938584	0.96849	0.810198	0.890393	0.962857	0.778791	0.0337356	0.0189492	superpathway of glycolysis, pyruvate dehydrogenase, TCA, and glyoxylate bypass	-7.96055	-0.045717	0
superpathway of glyoxylate bypass and TCA	-7.96055	-0.007782	-0.001991	-0.005679	0.257742	-0.041068	-0.139326	-0.010043	-0.007552	-0.027047	0.004309	-0.023612	-0.044153	-0.18367	-0.212082	0	0.928798	0.98193	0.947289	0.162822	0.639508	0.0830107	0.913721	0.920386	0.791419	0.968054	0.82384	0.604282	0.0157507	0.0110433	0	0.93499	0.988476	0.961869	0.282428	0.801874	0.138504	0.938584	0.96849	0.810198	0.977767	0.962857	0.778791	0.0337356	0.0189492	superpathway of glyoxylate bypass and TCA	-7.96055	-0.054275	0
superpathway of guanosine nucleotides de novo biosynthesis I	-0.002452	0.147815	-0.561388	0.041784	-0.203345	0.177676	-0.124828	-0.144733	0.001761	0.218296	0.040451	0.120977	-0.212749	0.043438	0.080128	0.969388	0.0703686	1.09585e-14	0.587004	0.0182832	0.0511362	0.168565	0.151643	0.986615	0.00376742	0.671469	0.181879	0.020138	0.687809	0.418678	0.969388	0.113643	4.13682e-13	0.844168	0.0634657	0.160866	0.231393	0.267814	0.989892	0.0121077	0.890393	0.518013	0.0976812	0.747899	0.480764	superpathway of guanosine nucleotides de novo biosynthesis I	-0.002452	-0.047563	0.969388
superpathway of guanosine nucleotides de novo biosynthesis II	0.131521	0.137985	-0.554133	0.038773	-0.200747	0.172764	-0.126353	-0.144779	0.000187	0.207496	0.036722	0.117331	-0.208852	0.039337	0.073311	0.0354328	0.0835053	7.76375e-15	0.605463	0.017687	0.0533709	0.155194	0.143189	0.998546	0.00453676	0.693488	0.185301	0.0203335	0.70989	0.447326	0.0371553	0.129326	3.3495e-13	0.852568	0.0621103	0.163658	0.217994	0.26122	0.998546	0.0141248	0.890393	0.518157	0.0976812	0.761371	0.507866	superpathway of guanosine nucleotides de novo biosynthesis II	0.131521	-0.050265	0.0354328
superpathway of heme biosynthesis from uroporphyrinogen-III	-7.96055	-0.007782	-0.001991	-0.005679	0.240965	-0.041068	-0.139326	0.459974	-0.007552	-0.027047	-0.005877	-0.023612	-0.044153	-0.18367	-0.212082	0	0.928798	0.98193	0.947289	0.157766	0.639508	0.0830107	0.103279	0.920386	0.791419	0.954163	0.82384	0.604282	0.0157507	0.0110433	0	0.93499	0.988476	0.961869	0.275407	0.801874	0.138504	0.210746	0.96849	0.810198	0.966971	0.962857	0.778791	0.0337356	0.0189492	superpathway of heme biosynthesis from uroporphyrinogen-III	-7.96055	-0.023333	0
superpathway of hexitol degradation (bacteria)	-1.81341	0.297655	0.431495	0.489157	0.618623	0.498009	0.306273	0.428432	0.46375	0.423312	0.81266	0.494327	0.463042	0.588476	0.983317	3.86255e-35	0.156188	0.00591607	0.0126648	9.40147e-05	0.00238455	0.161895	0.0264292	0.0295524	0.00695769	3.2289e-06	0.00201584	0.00254109	0.000211887	1.31722e-07	5.69019e-35	0.22249	0.0150139	0.0402882	0.000835072	0.0122057	0.225225	0.0694054	0.0920084	0.0198229	3.36251e-05	0.0254801	0.0203385	0.00139109	9.04088e-07	superpathway of hexitol degradation (bacteria)	-1.81341	0.48703	3.86255e-35
superpathway of hexuronide and hexuronate degradation	0.018918	0.159753	0.41357	0.2069	0.435835	0.240894	0.226058	0.323923	0.301143	0.12678	0.121526	0.08394	0.244962	0.336655	0.419638	0.553074	0.00387464	1.5768e-13	1.96013e-05	7.02687e-12	4.82007e-10	8.98367e-05	3.73556e-06	6.17472e-08	0.0101897	0.0829968	0.218531	6.82098e-07	9.90924e-15	5.05144e-11	0.560498	0.0097655	3.96827e-12	0.000107629	3.53686e-10	2.91132e-08	0.000695658	4.1783e-05	7.76986e-07	0.0259798	0.217957	0.564195	1.87267e-05	7.48147e-13	5.86745e-10	superpathway of hexuronide and hexuronate degradation	0.018918	0.226794	0.553074
superpathway of histidine, purine, and pyrimidine biosynthesis	0.121652	0.406774	-0.210536	0.351734	0.052712	0.336826	0.135032	0.122134	0.294452	0.346778	0.330958	0.227263	0.060051	0.257775	0.2924	0.000553007	1.52851e-14	3.87341e-06	2.02427e-15	0.372208	7.50205e-07	0.049087	0.0465426	2.8631e-05	2.3181e-11	5.63694e-08	8.43358e-07	0.365758	0.00052788	1.97025e-07	0.000602917	1.15403e-12	3.07834e-05	3.05664e-13	0.525265	1.88802e-05	0.122515	0.111555	0.000216164	2.33356e-09	1.06397e-06	3.63849e-05	0.739526	0.00300792	1.29351e-06	superpathway of histidine, purine, and pyrimidine biosynthesis	0.121652	0.194535	0.000553007
superpathway of L-alanine biosynthesis	0.246103	0.333974	-0.37304	0.490911	0.07955	0.222273	0.358064	0.232664	0.500462	0.502168	0.46603	0.364062	0.314456	0.270322	0.121959	0.0116681	0.00240995	0.0122025	1.61949e-05	0.473662	0.0766174	0.00244105	0.0806938	9.5077e-06	1.23094e-06	1.24968e-05	0.00350957	0.00401688	0.0407498	0.341781	0.0124076	0.00693148	0.0290169	9.22806e-05	0.608707	0.212231	0.0111696	0.179188	7.55612e-05	1.68974e-05	0.000102001	0.0333434	0.0282115	0.0745844	0.407976	superpathway of L-alanine biosynthesis	0.246103	0.267103	0.0116681
superpathway of L-arginine and L-ornithine degradation	-7.96055	-0.007782	-0.001991	-0.005679	0.219062	-0.041068	-0.139326	-0.010043	-0.007552	-0.027047	-0.01845	-0.023612	-0.044153	-0.18367	-0.212082	0	0.928798	0.98193	0.947289	0.151446	0.639508	0.0830107	0.913721	0.920386	0.791419	0.848538	0.82384	0.604282	0.0157507	0.0110433	0	0.93499	0.988476	0.961869	0.269129	0.801874	0.138504	0.938584	0.96849	0.810198	0.926562	0.962857	0.778791	0.0337356	0.0189492	superpathway of L-arginine and L-ornithine degradation	-7.96055	-0.059075	0
superpathway of L-arginine, putrescine, and 4-aminobutanoate degradation	-7.96055	-0.007782	-0.001991	-0.005679	0.219062	-0.041068	-0.139326	-0.010043	-0.007552	-0.027047	-0.01845	-0.023612	-0.044153	-0.18367	-0.212082	0	0.928798	0.98193	0.947289	0.151446	0.639508	0.0830107	0.913721	0.920386	0.791419	0.848538	0.82384	0.604282	0.0157507	0.0110433	0	0.93499	0.988476	0.961869	0.269129	0.801874	0.138504	0.938584	0.96849	0.810198	0.926562	0.962857	0.778791	0.0337356	0.0189492	superpathway of L-arginine, putrescine, and 4-aminobutanoate degradation	-7.96055	-0.059075	0
superpathway of L-aspartate and L-asparagine biosynthesis	1.60395	-0.208598	-0.115818	-0.101415	-0.057616	-0.045768	-0.197708	-0.183517	-0.072972	-0.217916	-0.138615	-0.064317	-0.033715	-0.148337	-0.195277	0	4.63925e-05	0.0358083	0.0135121	0.215534	0.387121	0.000929531	1.92279e-05	0.102422	0.000147998	0.00328782	0.224183	0.567322	0.000143338	1.39837e-06	0	0.00038784	0.0772436	0.0417773	0.323837	0.712868	0.00492488	0.000181464	0.26665	0.000971636	0.013239	0.564195	0.778791	0.0010067	8.6185e-06	superpathway of L-aspartate and L-asparagine biosynthesis	1.60395	-0.154452	0
superpathway of L-isoleucine biosynthesis I	1.66882	-0.178529	-0.22792	-0.0461	-0.103021	0.009711	-0.185988	-0.140178	-0.031776	-0.100698	-0.068189	-0.008454	-0.0257	-0.07631	-0.152129	0	0.00134135	1.97354e-05	0.312161	0.0420925	0.840548	0.00468676	0.00261696	0.495732	0.0755708	0.139083	0.874688	0.67251	0.0857771	0.00124375	0	0.00460761	0.000112455	0.513445	0.113499	0.913113	0.0176925	0.0105376	0.794994	0.126791	0.320634	0.978355	0.822259	0.137062	0.0037307	superpathway of L-isoleucine biosynthesis I	1.66882	-0.120267	0
superpathway of L-lysine, L-threonine and L-methionine biosynthesis I	1.09625	-0.04902	-0.277581	0.104518	-0.041159	0.079477	-0.057769	-0.046695	0.127804	0.055983	0.094129	0.093554	0.079273	0.009031	-0.107854	1.88274e-82	0.517338	0.000226733	0.115373	0.566152	0.233276	0.503574	0.551318	0.0640556	0.441618	0.144764	0.222572	0.290949	0.904406	0.138331	3.36443e-82	0.662017	0.000877864	0.255468	0.689427	0.476009	0.58492	0.739992	0.179118	0.560165	0.331203	0.564195	0.623168	0.916546	0.189031	superpathway of L-lysine, L-threonine and L-methionine biosynthesis I	1.09625	-0.015383	1.88274e-82
superpathway of L-methionine biosynthesis (by sulfhydrylation)	-1.31486	0.505167	0.083708	0.208749	0.076122	0.337907	0.146411	0.119055	0.285068	0.544285	0.071158	0.239377	-0.025828	0.240569	0.41304	8.83093e-60	1.42053e-06	0.42227	0.0607339	0.406928	0.00490411	0.259373	0.275313	0.0371717	1.51364e-05	0.564295	0.0210652	0.85925	0.0843335	0.000899883	1.43384e-59	3.34753e-05	0.628205	0.156766	0.554716	0.0227852	0.328631	0.439918	0.108989	0.000147457	0.812562	0.104849	0.926763	0.136196	0.00286795	superpathway of L-methionine biosynthesis (by sulfhydrylation)	-1.31486	0.203467	8.83093e-60
superpathway of L-methionine biosynthesis (transsulfuration)	0.77611	0.143051	-0.202399	0.293843	0.066729	0.153727	0.142306	0.089968	0.301633	0.247238	0.258798	0.19974	0.168623	0.13554	0.07441	1.27811e-26	0.0942732	0.0274071	0.000393806	0.458078	0.0818128	0.131213	0.354276	0.000362939	0.00206697	0.00113476	0.0356416	0.0556837	0.161296	0.400026	1.72317e-26	0.14379	0.0608599	0.00158573	0.593732	0.216732	0.193804	0.532295	0.00206807	0.00761248	0.00552736	0.147449	0.177015	0.231958	0.468247	superpathway of L-methionine biosynthesis (transsulfuration)	0.77611	0.129718	1.27811e-26
superpathway of L-phenylalanine biosynthesis	1.49111	-0.352059	-0.392114	-0.156896	-0.167303	-0.025044	-0.412342	-0.266032	-0.124889	-0.219383	-0.135732	-0.046737	-0.043145	-0.169128	-0.525697	7.08142e-253	0.000301197	1.93324e-07	0.0126734	0.0040654	0.675984	5.44449e-05	6.39154e-05	0.0360514	0.00962472	0.012352	0.470266	0.527763	0.00198679	1.41625e-05	1.64507e-252	0.00154172	1.94612e-06	0.0402882	0.0201271	0.827198	0.000478926	0.000494934	0.107797	0.0252753	0.0427402	0.862997	0.778791	0.00939746	7.00953e-05	superpathway of L-phenylalanine biosynthesis	1.49111	-0.236224	7.08142e-253
superpathway of L-serine and glycine biosynthesis I	1.65924	-0.204921	-0.199383	-0.071956	-0.095861	-0.019465	-0.197105	-0.165383	-0.055679	-0.182324	-0.107288	-0.048248	-0.037056	-0.115046	-0.170885	0	0.000213663	0.000397005	0.110256	0.0534751	0.694748	0.00271592	0.000292645	0.238198	0.00291314	0.0256232	0.37548	0.548145	0.00617627	0.000172591	0	0.0011732	0.00141054	0.250355	0.13686	0.839256	0.0122419	0.00192128	0.517524	0.0101123	0.0781638	0.761039	0.778791	0.0230276	0.000659778	superpathway of L-serine and glycine biosynthesis I	1.65924	-0.145257	0
superpathway of L-threonine biosynthesis	1.63201	-0.18246	-0.244416	-0.053895	-0.110904	0.00824	-0.203799	-0.157363	-0.040632	-0.10643	-0.074985	-0.01149	-0.031914	-0.087414	-0.167976	0	0.00138587	5.93694e-06	0.250851	0.0320664	0.869173	0.00233607	0.00112264	0.394673	0.0683197	0.107824	0.835326	0.605771	0.0543421	0.000466342	0	0.00460761	4.29807e-05	0.445629	0.0940198	0.91928	0.0108538	0.00538155	0.693121	0.119263	0.266644	0.962857	0.778791	0.0948631	0.0016188	superpathway of L-threonine biosynthesis	1.63201	-0.129258	0
superpathway of L-threonine metabolism	-7.96055	-0.007782	-0.001991	-0.005679	0.027559	-0.041068	-0.139326	-0.010043	-0.007552	-0.027047	0.026007	-0.023612	-0.044153	-0.18367	-0.212082	0	0.928798	0.98193	0.947289	0.778595	0.639508	0.0830107	0.913721	0.920386	0.791419	0.82947	0.82384	0.604282	0.0157507	0.0110433	0	0.93499	0.988476	0.961869	0.830868	0.801874	0.138504	0.938584	0.96849	0.810198	0.926562	0.962857	0.778791	0.0337356	0.0189492	superpathway of L-threonine metabolism	-7.96055	-0.070563	0
superpathway of L-tyrosine biosynthesis	1.48546	-0.353447	-0.396114	-0.158399	-0.170205	-0.024966	-0.41232	-0.267585	-0.12417	-0.219347	-0.135688	-0.04769	-0.045087	-0.169196	-0.524252	3.29735e-250	0.000282791	1.32863e-07	0.0116422	0.00344288	0.676549	5.55047e-05	5.43869e-05	0.0371683	0.00985799	0.0124541	0.46189	0.510267	0.00199152	1.43904e-05	7.54393e-250	0.00147246	1.48609e-06	0.0378058	0.0176228	0.827198	0.000478926	0.000443915	0.108989	0.0256648	0.0427402	0.860738	0.778791	0.00939746	7.00953e-05	superpathway of L-tyrosine biosynthesis	1.48546	-0.237072	3.29735e-250
superpathway of menaquinol-10 biosynthesis	-3.26116	-1.97914	-0.03861	-1.2152	-0.27066	-1.6246	0.511528	-0.206402	-0.414596	-1.1994	-0.061476	0.051001	-2.33961	-1.31489	-1.24563	0	0.000154247	0.86698	0.0251743	0.537362	0.00260708	1.05459e-07	0.710687	0.0112246	0.0331504	0.714857	0.725867	0.000379288	0.00603979	0.0354377	0	0.000913383	0.988476	0.0703948	0.674496	0.012699	2.44901e-06	0.901796	0.0394165	0.0654342	0.890393	0.962857	0.0047727	0.0228002	0.054603	superpathway of menaquinol-10 biosynthesis	-3.26116	-0.86471	0
superpathway of menaquinol-11 biosynthesis	-1.95363	0.292931	0.139736	0.263834	0.093659	0.253915	0.268244	0.237524	-0.076976	0.823433	0.133076	0.39216	0.022266	0.162106	0.138311	9.47178e-72	0.0624252	0.381052	0.121708	0.457025	0.0945083	0.103354	0.106903	0.734877	1.17602e-08	0.429743	0.0145801	0.926175	0.408757	0.3228	1.61609e-71	0.102459	0.587131	0.258	0.593732	0.22652	0.159037	0.211012	0.96849	3.55157e-07	0.690331	0.0851859	0.945674	0.50592	0.389943	superpathway of menaquinol-11 biosynthesis	-1.95363	0.197741	9.47178e-72
superpathway of menaquinol-12 biosynthesis	-1.95363	0.292931	0.139736	0.263834	0.093659	0.253915	0.268244	0.237524	-0.076976	0.823433	0.133076	0.39216	0.022266	0.162106	0.138311	9.47178e-72	0.0624252	0.381052	0.121708	0.457025	0.0945083	0.103354	0.106903	0.734877	1.17602e-08	0.429743	0.0145801	0.926175	0.408757	0.3228	1.61609e-71	0.102459	0.587131	0.258	0.593732	0.22652	0.159037	0.211012	0.96849	3.55157e-07	0.690331	0.0851859	0.945674	0.50592	0.389943	superpathway of menaquinol-12 biosynthesis	-1.95363	0.197741	9.47178e-72
superpathway of menaquinol-13 biosynthesis	-1.95363	0.292931	0.139736	0.263834	0.093659	0.253915	0.268244	0.237524	-0.076976	0.823433	0.133076	0.39216	0.022266	0.162106	0.138311	9.47178e-72	0.0624252	0.381052	0.121708	0.457025	0.0945083	0.103354	0.106903	0.734877	1.17602e-08	0.429743	0.0145801	0.926175	0.408757	0.3228	1.61609e-71	0.102459	0.587131	0.258	0.593732	0.22652	0.159037	0.211012	0.96849	3.55157e-07	0.690331	0.0851859	0.945674	0.50592	0.389943	superpathway of menaquinol-13 biosynthesis	-1.95363	0.197741	9.47178e-72
superpathway of menaquinol-6 biosynthesis I	-3.26116	-1.97914	-0.03861	-1.2152	-0.27066	-1.6246	0.511528	-0.206402	-0.414596	-1.1994	-0.061476	0.051001	-2.33961	-1.31489	-1.24563	0	0.000154247	0.86698	0.0251743	0.537362	0.00260708	1.05459e-07	0.710687	0.0112246	0.0331504	0.714857	0.725867	0.000379288	0.00603979	0.0354377	0	0.000913383	0.988476	0.0703948	0.674496	0.012699	2.44901e-06	0.901796	0.0394165	0.0654342	0.890393	0.962857	0.0047727	0.0228002	0.054603	superpathway of menaquinol-6 biosynthesis I	-3.26116	-0.86471	0
superpathway of menaquinol-7 biosynthesis	-1.83163	0.291298	0.14178	0.263951	0.095348	0.25272	0.267119	0.236311	-0.074261	0.810035	0.133366	0.388193	0.021474	0.160919	0.138906	9.63531e-65	0.0607041	0.369899	0.117728	0.443774	0.0921296	0.100458	0.104765	0.742449	1.11582e-08	0.424406	0.0143317	0.92788	0.407023	0.315509	1.5729e-64	0.101285	0.578806	0.257637	0.587806	0.22652	0.157193	0.211012	0.96849	3.55157e-07	0.690331	0.0851859	0.945674	0.50592	0.387332	superpathway of menaquinol-7 biosynthesis	-1.83163	0.196445	9.63531e-65
superpathway of menaquinol-8 biosynthesis I	-1.84036	0.293657	0.140839	0.266808	0.095774	0.254545	0.267671	0.236536	-0.071209	0.808353	0.135372	0.38818	0.020639	0.162495	0.141898	1.72294e-66	0.0570111	0.368456	0.111579	0.437641	0.0871578	0.0971777	0.101704	0.751738	1.00681e-08	0.414549	0.0135677	0.930018	0.399568	0.301005	2.84332e-66	0.0972731	0.578806	0.251468	0.582236	0.22119	0.153653	0.210395	0.96849	3.55157e-07	0.684119	0.0851859	0.945674	0.50592	0.371035	superpathway of menaquinol-8 biosynthesis I	-1.84036	0.197489	1.72294e-66
superpathway of menaquinol-8 biosynthesis II	-1.46397	0.852028	0.641286	1.25347	0.492827	0.518857	1.02626	0.715237	1.07509	0.734013	1.04451	0.557672	0.447321	0.887984	1.15339	2.64272e-17	3.44905e-06	0.00185474	5.00966e-12	0.0133513	0.342736	1.45941e-07	0.000942279	2.17455e-08	0.000179819	7.96519e-09	0.00384846	0.047731	1.9776e-05	1.7396e-10	3.36752e-17	4.69838e-05	0.00533459	9.45573e-11	0.0537611	0.642895	2.75463e-06	0.00471715	3.28357e-07	0.00110827	2.18681e-07	0.0341834	0.158404	0.00018098	1.87628e-09	superpathway of menaquinol-8 biosynthesis II	-1.46397	0.787192	2.64272e-17
superpathway of menaquinol-9 biosynthesis	-3.26116	-1.97914	-0.03861	-1.2152	-0.27066	-1.6246	0.511528	-0.206402	-0.414596	-1.1994	-0.061476	0.051001	-2.33961	-1.31489	-1.24563	0	0.000154247	0.86698	0.0251743	0.537362	0.00260708	1.05459e-07	0.710687	0.0112246	0.0331504	0.714857	0.725867	0.000379288	0.00603979	0.0354377	0	0.000913383	0.988476	0.0703948	0.674496	0.012699	2.44901e-06	0.901796	0.0394165	0.0654342	0.890393	0.962857	0.0047727	0.0228002	0.054603	superpathway of menaquinol-9 biosynthesis	-3.26116	-0.86471	0
superpathway of N-acetylglucosamine, N-acetylmannosamine and N-acetylneuraminate degradation	0.929202	-0.069403	0.144907	0.07719	0.177719	0.017992	0.061366	0.075742	0.126939	0.031897	-0.001403	0.115996	0.135672	0.129672	0.121646	7.68438e-252	0.132673	0.00722461	0.0385617	1.4528e-05	0.683034	0.22935	0.0706242	0.00225016	0.41797	0.977498	0.0211781	0.00192795	2.25018e-05	0.0022669	1.77151e-251	0.191709	0.0181819	0.102155	0.000199429	0.831759	0.301842	0.159168	0.0101425	0.537136	0.979109	0.104849	0.0176437	0.000194158	0.00645852	superpathway of N-acetylglucosamine, N-acetylmannosamine and N-acetylneuraminate degradation	0.929202	0.051185	7.68438e-252
superpathway of N-acetylneuraminate degradation	0.192563	-0.046118	0.395636	-0.089265	0.182394	0.160649	0.183833	0.525431	0.007235	-0.165254	0.170549	0.076416	0.326571	0.099545	-0.027255	0.00883289	0.632836	0.00305406	0.322422	0.0377855	0.0907265	0.158979	1.26335e-07	0.947246	0.138265	0.0743157	0.601874	0.00247943	0.448057	0.849693	0.00942591	0.785857	0.00823506	0.515192	0.107653	0.22652	0.222276	2.38458e-06	0.975286	0.202699	0.196872	0.962857	0.0203385	0.53064	0.864735	superpathway of N-acetylneuraminate degradation	0.192563	0.095196	0.00883289
superpathway of ornithine degradation	-7.96055	-0.007782	-0.001991	-0.005679	0.206691	-0.041068	-0.139326	-0.010043	-0.007552	-0.027047	-0.025365	-0.023612	-0.044153	-0.18367	-0.212082	0	0.928798	0.98193	0.947289	0.148276	0.639508	0.0830107	0.913721	0.920386	0.791419	0.78728	0.82384	0.604282	0.0157507	0.0110433	0	0.93499	0.988476	0.961869	0.269129	0.801874	0.138504	0.938584	0.96849	0.810198	0.897272	0.962857	0.778791	0.0337356	0.0189492	superpathway of ornithine degradation	-7.96055	-0.060581	0
superpathway of phenylethylamine degradation	-7.96055	-0.007782	-0.001991	-0.005679	0.186848	-0.041068	-0.139326	-0.010043	-0.007552	-0.027047	-0.035158	-0.023612	-0.044153	-0.18367	-0.212082	0	0.928798	0.98193	0.947289	0.144518	0.639508	0.0830107	0.913721	0.920386	0.791419	0.69922	0.82384	0.604282	0.0157507	0.0110433	0	0.93499	0.988476	0.961869	0.269129	0.801874	0.138504	0.938584	0.96849	0.810198	0.890393	0.962857	0.778791	0.0337356	0.0189492	superpathway of phenylethylamine degradation	-7.96055	-0.062897	0
superpathway of phospholipid biosynthesis I (bacteria)	1.6265	-0.084115	0.05513	0.067905	0.069654	0.017977	0.010445	-0.027429	0.108046	-0.088728	0.026117	-0.001683	0.06752	-0.005713	-0.009427	0	0.0597645	0.313545	0.0836695	0.0966423	0.648377	0.848073	0.461574	0.00799912	0.0307651	0.554815	0.971009	0.187156	0.869605	0.81515	0	0.100271	0.507949	0.200541	0.209971	0.802499	0.90822	0.64835	0.0305789	0.0623561	0.807868	0.988144	0.452168	0.887232	0.843066	superpathway of phospholipid biosynthesis I (bacteria)	1.6265	-0.012994	0
superpathway of phylloquinol biosynthesis	-2.84713	0.291762	0.121837	0.254383	0.079177	0.256965	0.266118	0.238129	-0.098328	0.890673	0.124453	0.411425	0.024475	0.163247	0.126686	1.9803e-131	0.0818645	0.4672	0.158048	0.555501	0.114662	0.131556	0.128881	0.674011	1.65353e-08	0.482464	0.0169659	0.924442	0.433737	0.394126	3.88344e-131	0.128766	0.671897	0.307939	0.689427	0.25685	0.193804	0.243262	0.96849	4.18602e-07	0.754944	0.0898896	0.945674	0.520217	0.463463	superpathway of phylloquinol biosynthesis	-2.84713	0.198641	1.9803e-131
superpathway of polyamine biosynthesis I	-1.14679	0.22836	0.463399	0.208321	0.42895	0.436125	0.263568	0.465547	0.505738	0.001163	0.295386	-0.178095	0.148948	0.544157	0.632417	2.62714e-139	0.00387749	1.38769e-06	0.0171421	1.09828e-08	1.5988e-06	0.00406495	5.3234e-08	9.04222e-12	0.981864	3.03287e-07	0.0293491	0.0472648	1.05835e-15	3.15654e-11	5.21972e-139	0.0097655	1.19738e-05	0.0517691	3.31681e-07	3.71413e-05	0.0159431	1.23667e-06	2.73075e-10	0.981864	3.9823e-06	0.128456	0.158404	1.06541e-13	3.81311e-10	superpathway of polyamine biosynthesis I	-1.14679	0.282875	2.62714e-139
superpathway of polyamine biosynthesis II	-1.22683	0.101067	-0.058661	0.037025	0.208885	0.055792	0.245293	0.198435	0.048842	0.043674	0.123149	-0.117328	0.030755	0.156009	0.073193	1.24726e-274	0.0394967	0.25939	0.478007	0.000248172	0.342026	0.000242175	1.41827e-05	0.500162	0.340159	0.0363926	0.109248	0.535228	0.0354174	0.174565	2.96594e-274	0.0714252	0.43763	0.704186	0.00192174	0.642895	0.00160398	0.000138167	0.794994	0.448594	0.10583	0.336664	0.778791	0.0664351	0.229212	superpathway of polyamine biosynthesis II	-1.22683	0.057857	1.24726e-274
superpathway of purine deoxyribonucleosides degradation	1.15246	-0.147632	0.04342	-0.024385	0.075088	-0.022922	-0.045438	0.016471	0.081561	-0.139053	-0.014449	-0.01665	0.129587	-0.003185	-0.08962	4.55675e-293	0.00802115	0.435455	0.61203	0.0988385	0.639906	0.501224	0.704436	0.0790648	0.0113489	0.769354	0.738014	0.021212	0.949159	0.0775157	1.10091e-292	0.0173417	0.6415	0.855709	0.213209	0.801874	0.584733	0.901796	0.21906	0.0283253	0.897272	0.962857	0.100094	0.952312	0.111475	superpathway of purine deoxyribonucleosides degradation	1.15246	-0.038565	4.55675e-293
superpathway of purine nucleotides de novo biosynthesis I	0.454484	0.09715	-0.519659	0.031762	-0.188184	0.154958	-0.133416	-0.146585	-0.004738	0.166763	0.023201	0.102568	-0.189567	0.022984	0.044764	3.00448e-16	0.171085	4.12354e-16	0.628341	0.0143216	0.0548468	0.0957062	0.0922386	0.958548	0.00838512	0.77773	0.190589	0.0203772	0.805736	0.59202	3.79646e-16	0.241438	3.11327e-14	0.866479	0.0561703	0.163997	0.152764	0.196281	0.975286	0.0228136	0.897272	0.523253	0.0976812	0.836194	0.645451	superpathway of purine nucleotides de novo biosynthesis I	0.454484	-0.059762	3.00448e-16
superpathway of purine nucleotides de novo biosynthesis II	0.519743	0.10873	-0.47463	0.096837	-0.150381	0.165613	-0.107151	-0.092687	0.069262	0.177382	0.084813	0.11345	-0.119765	0.05428	0.056395	6.39604e-27	0.090649	1.90677e-16	0.0807291	0.0264097	0.0169699	0.141783	0.19262	0.365332	0.000792153	0.214963	0.0730319	0.0896119	0.473515	0.390939	8.66191e-27	0.138964	2.14986e-14	0.195694	0.082337	0.0646196	0.204873	0.324978	0.685281	0.00398717	0.453977	0.247031	0.257741	0.551312	0.462995	superpathway of purine nucleotides de novo biosynthesis II	0.519743	-0.021578	6.39604e-27
superpathway of pyridoxal 5-phosphate biosynthesis and salvage	-0.359423	0.247003	-0.757771	0.111538	-0.292798	0.239932	-0.067642	-0.179134	0.052717	0.307253	0.031962	0.179193	-0.203757	0.091803	0.209787	1.29521e-05	0.0110711	6.76062e-12	0.249153	0.00450095	0.0171178	0.544506	0.150909	0.68247	0.00117981	0.773489	0.0896603	0.0906282	0.51651	0.0658973	1.44872e-05	0.022591	1.24444e-10	0.445232	0.021576	0.0646196	0.620532	0.267814	0.96849	0.00523975	0.897272	0.288057	0.258205	0.595366	0.0961401	superpathway of pyridoxal 5-phosphate biosynthesis and salvage	-0.359423	-0.021013	1.29521e-05
superpathway of pyrimidine deoxyribonucleoside salvage	-0.044057	0.123116	-0.453339	0.053173	-0.143024	0.139064	-0.085198	-0.130854	0.013275	0.135442	0.025744	0.09519	-0.169114	0.019372	0.074064	0.459556	0.0970749	6.41114e-11	0.442518	0.0727292	0.102553	0.298254	0.145796	0.887373	0.0527962	0.758422	0.251212	0.0435434	0.840519	0.402131	0.467293	0.146583	1.01903e-09	0.663748	0.168956	0.236421	0.370669	0.262085	0.96849	0.0943459	0.897272	0.592704	0.154707	0.86339	0.468894	superpathway of pyrimidine deoxyribonucleoside salvage	-0.044057	-0.043883	0.459556
superpathway of pyrimidine deoxyribonucleosides degradation	1.04751	-0.126012	0.08521	-0.001552	0.104901	-0.001744	0.002082	0.065364	0.096657	-0.117876	0.003088	0.002928	0.129435	0.035134	-0.008835	0	0.00978034	0.138001	0.970798	0.012319	0.96865	0.97298	0.0922912	0.0138318	0.0147013	0.943539	0.948236	0.016253	0.407761	0.850418	0	0.0203701	0.268879	0.980538	0.052399	0.984957	0.97298	0.196281	0.0464133	0.0346676	0.965928	0.988144	0.0923334	0.50592	0.864735	superpathway of pyrimidine deoxyribonucleosides degradation	1.04751	-0.009681	0
superpathway of pyrimidine deoxyribonucleotides de novo biosynthesis	-0.27808	0.448132	-0.23896	0.335685	0.016478	0.341185	0.151093	0.101236	0.258321	0.355872	0.313618	0.219966	-0.002917	0.258971	0.329806	7.5758e-06	2.98254e-09	0.000892348	3.75043e-06	0.842803	0.000196604	0.0760473	0.279415	0.00757948	1.4354e-05	0.000371712	0.00322842	0.973964	0.0145401	0.000238993	8.50517e-06	1.28675e-07	0.0028669	2.35964e-05	0.87568	0.00169641	0.138504	0.444122	0.0293462	0.000144496	0.00200459	0.0333434	0.976008	0.0337356	0.000891061	superpathway of pyrimidine deoxyribonucleotides de novo biosynthesis	-0.27808	0.185381	7.5758e-06
superpathway of pyrimidine deoxyribonucleotides de novo biosynthesis (E. coli)	0.361599	0.083537	-0.517309	0.029981	-0.192895	0.147892	-0.135713	-0.159273	-0.005318	0.150012	0.022663	0.094367	-0.18805	0.008529	0.015275	2.86292e-11	0.223729	5.42074e-16	0.640979	0.0106616	0.0662089	0.0843889	0.0573069	0.952701	0.0146253	0.779422	0.215993	0.020374	0.925576	0.849117	3.4174e-11	0.304353	3.27413e-14	0.879889	0.0473498	0.194127	0.14003	0.135208	0.975286	0.0346676	0.897272	0.564195	0.0976812	0.931746	0.864735	superpathway of pyrimidine deoxyribonucleotides de novo biosynthesis (E. coli)	0.361599	-0.067174	2.86292e-11
superpathway of pyrimidine nucleobases salvage	1.86127	-0.130122	-0.007164	0.007677	0.007171	-0.012838	-0.065049	-0.104697	0.039899	-0.15015	-0.040963	-0.037577	0.028054	-0.086381	-0.114993	0	0.00870126	0.905625	0.852851	0.874701	0.777876	0.271235	0.0121182	0.375924	0.00188141	0.394746	0.454412	0.616868	0.0275174	0.00543482	0	0.0186367	0.988476	0.961869	0.892432	0.873212	0.339888	0.0362347	0.693121	0.00719223	0.677348	0.860738	0.780131	0.0529316	0.0136776	superpathway of pyrimidine nucleobases salvage	1.86127	-0.074624	0
superpathway of pyrimidine ribonucleosides salvage	0.069062	0.128377	-0.55786	0.028008	-0.20066	0.163309	-0.128167	-0.150918	-0.017619	0.194673	0.019831	0.116065	-0.222255	0.031935	0.082906	0.298463	0.122615	7.60916e-14	0.722952	0.0233258	0.0776215	0.164587	0.143585	0.867914	0.0123635	0.836745	0.219253	0.0168157	0.771147	0.416008	0.306585	0.179756	2.29797e-12	0.961812	0.075746	0.212231	0.226965	0.26122	0.96849	0.0301112	0.926562	0.564195	0.0923334	0.808633	0.479521	superpathway of pyrimidine ribonucleosides salvage	0.069062	-0.058112	0.298463
superpathway of pyrimidine ribonucleotides de novo biosynthesis	0.375186	0.313545	-0.289752	0.16885	-0.191175	0.192259	0.005351	-0.093082	0.074645	0.177662	0.08542	0.107434	-0.200257	0.041127	0.094085	1.51283e-09	1.06509e-05	0.00122355	0.020558	0.0224879	0.0113023	0.953413	0.336877	0.381802	0.0126692	0.281631	0.223489	0.0233567	0.63323	0.238787	1.76399e-09	0.000128663	0.00380941	0.0602768	0.0754595	0.0455107	0.960735	0.51643	0.693121	0.0306089	0.531579	0.564195	0.10528	0.705666	0.306866	superpathway of pyrimidine ribonucleotides de novo biosynthesis	0.375186	0.011691	1.51283e-09
superpathway of S-adenosyl-L-methionine biosynthesis	0.539295	0.215286	-0.19218	0.374962	0.105585	0.178622	0.225579	0.145795	0.383376	0.324029	0.338464	0.241844	0.21134	0.18032	0.118668	9.21194e-11	0.0246643	0.0664219	9.26096e-05	0.303414	0.0830185	0.0316322	0.198292	7.81411e-05	0.00032563	0.000209936	0.0272166	0.031587	0.108495	0.243096	1.09528e-10	0.0474435	0.13724	0.000430278	0.438487	0.218014	0.081649	0.327236	0.000513013	0.00185548	0.00117409	0.124537	0.121675	0.163827	0.31108	superpathway of S-adenosyl-L-methionine biosynthesis	0.539295	0.186971	9.21194e-11
superpathway of salicylate degradation	-7.96055	-0.007782	-0.001991	-0.005679	0.158184	-0.041068	-0.139326	-0.010043	-0.007552	-0.027047	-0.047585	-0.023612	-0.044153	-0.18367	-0.212082	0	0.928798	0.98193	0.947289	0.145431	0.639508	0.0830107	0.913721	0.920386	0.791419	0.590574	0.82384	0.604282	0.0157507	0.0110433	0	0.93499	0.988476	0.961869	0.269129	0.801874	0.138504	0.938584	0.96849	0.810198	0.826319	0.962857	0.778791	0.0337356	0.0189492	superpathway of salicylate degradation	-7.96055	-0.066107	0
superpathway of sulfate assimilation and cysteine biosynthesis	-1.24444	0.406127	-0.045334	0.013339	-0.021655	0.221702	-0.023356	-0.018174	0.127181	0.446133	-0.111855	0.137928	-0.135113	0.087508	0.247063	5.32519e-46	0.000521673	0.686955	0.910257	0.831419	0.0813385	0.87202	0.87738	0.389489	0.00113969	0.408738	0.230253	0.417679	0.543545	0.0648999	8.24722e-46	0.00215732	0.903828	0.961869	0.870961	0.216732	0.913122	0.938584	0.693121	0.00513713	0.681712	0.568033	0.778791	0.624147	0.0951445	superpathway of sulfate assimilation and cysteine biosynthesis	-1.24444	0.066993	5.32519e-46
superpathway of sulfur oxidation (Acidianus ambivalens)	-1.2146	0.228938	-1.13829	-0.01334	-0.478006	0.232544	-0.211993	-0.343487	-0.010203	0.274594	-0.050604	0.158724	-0.387046	0.019192	0.17048	3.98005e-32	0.0588117	5.33721e-14	0.914763	0.000241371	0.0679895	0.139716	0.031813	0.948284	0.0195297	0.71939	0.253843	0.0090502	0.917845	0.260319	5.75108e-32	0.0992241	1.79093e-12	0.961869	0.00191826	0.196998	0.2034	0.0807356	0.975286	0.0432341	0.890393	0.594268	0.0557788	0.927054	0.328939	superpathway of sulfur oxidation (Acidianus ambivalens)	-1.2146	-0.126456	3.98005e-32
superpathway of tetrahydrofolate biosynthesis	0.512929	0.213097	-0.081162	0.378548	0.032174	0.27199	0.220518	0.12247	0.329721	0.240659	0.283077	0.190078	0.041795	0.276916	0.41279	7.90833e-25	0.000235937	0.2864	4.83222e-12	0.634773	9.19436e-06	0.00153073	0.0913396	4.20114e-07	3.53162e-05	2.66896e-06	0.0032019	0.586834	9.01168e-05	1.46099e-14	1.06147e-24	0.00127238	0.47007	9.45573e-11	0.74303	0.000154261	0.00757835	0.196281	4.22915e-06	0.00028215	2.98528e-05	0.0333434	0.778791	0.000680382	3.15156e-13	superpathway of tetrahydrofolate biosynthesis	0.512929	0.183349	7.90833e-25
superpathway of tetrahydrofolate biosynthesis and salvage	0.767244	0.159466	-0.090842	0.317486	0.019779	0.233018	0.163211	0.083159	0.278135	0.186869	0.230136	0.160936	0.036289	0.219975	0.320724	1.37036e-70	0.00204351	0.170629	1.34766e-11	0.74321	1.20326e-05	0.0100503	0.168777	7.37748e-07	0.000203048	1.24646e-05	0.00438543	0.606013	0.000181218	4.26412e-12	2.312e-70	0.00623374	0.320063	2.26108e-10	0.804478	0.000191254	0.0326363	0.292935	6.9625e-06	0.00122641	0.000102001	0.0367889	0.778791	0.00124381	6.77771e-11	superpathway of tetrahydrofolate biosynthesis and salvage	0.767244	0.139698	1.37036e-70
superpathway of thiamin diphosphate biosynthesis I	0.285712	0.265686	0.042122	0.379267	0.076953	0.311925	0.192537	0.106219	0.244583	0.244683	0.223078	0.194432	0.062686	0.245516	0.325433	2.86512e-06	0.000111422	0.604712	6.33398e-09	0.314069	8.58817e-06	0.0114819	0.196249	0.00161637	0.000962412	0.00201665	0.00663092	0.456775	0.00321684	6.16089e-06	3.2407e-06	0.000747765	0.808067	6.83165e-08	0.450124	0.000152566	0.0346994	0.325644	0.00762722	0.00454138	0.00908998	0.0513471	0.778791	0.0145954	3.32248e-05	superpathway of thiamin diphosphate biosynthesis I	0.285712	0.181346	2.86512e-06
superpathway of thiamin diphosphate biosynthesis II	-5.59958	1.95494	3.49426	1.53579	2.27819	2.25255	3.62744	2.92904	0.89004	3.65106	3.06865	3.72644	1.23745	2.66012	0.491721	8.64905e-13	0.0583096	1.25912e-05	0.164374	0.015347	0.0193342	1.29862e-05	0.00339395	0.441488	4.37059e-06	0.000155778	2.6624e-06	0.250799	0.00760353	0.698588	1.0705e-12	0.0989298	7.76031e-05	0.318211	0.0576708	0.0695111	0.000145253	0.012654	0.740718	5.27967e-05	0.000922449	0.000100505	0.561046	0.0266662	0.732547	superpathway of thiamin diphosphate biosynthesis II	-5.59958	2.37114	8.64905e-13
superpathway of ubiquinol-8 biosynthesis (prokaryotic)	-4.69729	2.44415	-0.680761	0.819404	0.270368	0.572334	-0.150131	-0.063343	1.17153	1.04202	-0.145533	0.033491	0.092872	-0.686171	1.1795	1.44569e-11	0.000531354	0.528328	0.320017	0.752725	0.436267	0.872722	0.944306	0.133705	0.279902	0.879505	0.971857	0.925877	0.424541	0.121122	1.76048e-11	0.00215732	0.727935	0.515192	0.811867	0.740183	0.913122	0.964663	0.323032	0.377368	0.926562	0.988144	0.945674	0.520217	0.167793	superpathway of ubiquinol-8 biosynthesis (prokaryotic)	-4.69729	0.423205	1.44569e-11
superpathway of UDP-glucose-derived O-antigen building blocks biosynthesis	-0.809983	-0.442246	0.233516	0.164857	0.131174	-0.325998	0.212485	-0.078513	0.050394	-0.349295	-0.113026	0.023748	0.17663	0.042417	0.32747	5.02141e-35	0.00223829	0.231791	0.210277	0.178791	0.0145644	0.104498	0.568819	0.639707	0.00555806	0.244019	0.888047	0.121699	0.595755	0.000334184	7.36149e-35	0.00651488	0.400005	0.387217	0.290295	0.0571227	0.159386	0.760103	0.952151	0.0167761	0.497931	0.981067	0.325064	0.671336	0.00118734	superpathway of UDP-glucose-derived O-antigen building blocks biosynthesis	-0.809983	-0.036218	5.02141e-35
superpathway of UDP-N-acetylglucosamine-derived O-antigen building blocks biosynthesis	-1.14417	-0.755612	-0.737901	-0.802467	-0.714939	-0.278852	-0.375951	-0.041208	-0.095279	-0.145402	-0.539061	0.027914	-0.870482	-0.033719	-0.102368	2.88977e-28	4.03334e-05	7.58148e-06	0.000220964	4.63558e-05	0.0786315	0.00568119	0.784187	0.537636	0.270942	1.20065e-05	0.85149	1.24975e-06	0.776872	0.520535	4.00326e-28	0.000350621	4.9774e-05	0.000939876	0.000451595	0.212231	0.0211817	0.938584	0.841275	0.375341	0.000102001	0.968447	3.1452e-05	0.811818	0.573729	superpathway of UDP-N-acetylglucosamine-derived O-antigen building blocks biosynthesis	-1.14417	-0.430076	2.88977e-28
taxadiene biosynthesis (engineered)	0.785999	0.00898	0.306374	0.119723	0.248198	-0.096297	0.17299	0.025381	0.238852	-0.333287	0.060305	-0.144479	0.178118	-0.100324	0.038583	5.95576e-30	0.919196	0.0036737	0.270519	0.00202064	0.306061	0.0580672	0.753857	0.00554838	0.000910907	0.55265	0.169541	0.0625911	0.282747	0.609963	8.40485e-30	0.93499	0.00973208	0.474981	0.0110952	0.592502	0.138504	0.936892	0.0223415	0.004437	0.807868	0.49232	0.190934	0.376165	0.662622	taxadiene biosynthesis (engineered)	0.785999	0.022596	5.95576e-30
TCA cycle I (prokaryotic)	0.694736	0.226637	-0.170507	0.328919	0.033586	0.246868	0.099384	0.116619	0.280612	0.263831	0.234987	0.195064	0.111725	0.217597	0.231032	8.06802e-73	1.80574e-05	0.000440431	7.33157e-15	0.538257	1.93353e-06	0.142933	0.0148482	2.56748e-08	5.00611e-10	1.79423e-07	2.87209e-05	0.04462	2.95302e-06	1.23378e-07	1.40841e-72	0.000194762	0.00152163	7.38044e-13	0.674496	4.1709e-05	0.205551	0.0427064	3.52445e-07	3.77961e-08	2.57678e-06	0.000867371	0.156689	3.71588e-05	8.66517e-07	TCA cycle I (prokaryotic)	0.694736	0.150939	8.06802e-73
TCA cycle IV (2-oxoglutarate decarboxylase)	-7.96055	-0.007782	-0.001991	-0.005679	0.392198	-0.041068	-0.139326	-0.010043	-0.007552	-0.027047	0.108256	-0.023612	-0.044153	-0.18367	-0.212082	0	0.928798	0.98193	0.947289	0.197307	0.639508	0.0830107	0.913721	0.920386	0.791419	0.555197	0.82384	0.604282	0.0157507	0.0110433	0	0.93499	0.988476	0.961869	0.300943	0.801874	0.138504	0.938584	0.96849	0.810198	0.807868	0.962857	0.778791	0.0337356	0.0189492	TCA cycle IV (2-oxoglutarate decarboxylase)	-7.96055	-0.035649	0
TCA cycle V (2-oxoglutarate:ferredoxin oxidoreductase)	0.801492	0.206794	-0.097787	0.309544	0.041357	0.23733	0.094738	0.096145	0.230681	0.224371	0.188519	0.18329	0.094334	0.189273	0.218348	1.2843e-87	8.7306e-05	0.0609291	3.2428e-13	0.455321	3.07245e-06	0.130968	0.058716	1.78037e-05	9.18298e-07	0.00010834	0.000110646	0.111929	0.000234899	1.58925e-06	2.33649e-87	0.000613172	0.127782	1.63221e-11	0.593732	6.18586e-05	0.193804	0.137459	0.000137865	1.3206e-05	0.000727081	0.00278458	0.305593	0.00147791	9.41088e-06	TCA cycle V (2-oxoglutarate:ferredoxin oxidoreductase)	0.801492	0.134629	1.2843e-87
TCA cycle VI (obligate autotrophs)	0.687334	0.201889	0.121273	0.288899	0.11779	0.203599	0.191332	0.091653	0.286925	0.171535	0.208091	0.180665	0.143256	0.160936	0.167255	7.25928e-80	0.000141946	0.217542	7.96824e-13	0.029931	4.58803e-05	0.00445563	0.0836841	2.55508e-08	0.000378703	5.47224e-05	0.000573331	0.0124056	0.000218057	0.000217268	1.28959e-79	0.000893075	0.379755	2.15913e-11	0.0894966	0.000432996	0.0170329	0.183135	3.52445e-07	0.00211793	0.000403078	0.0115431	0.0734604	0.00140113	0.000820186	TCA cycle VI (obligate autotrophs)	0.687334	0.155355	7.25928e-80
TCA cycle VII (acetate-producers)	-7.43714	-0.531195	-0.010047	-0.19603	-0.218682	0.144506	1.87516	3.21369	0.860235	-0.55046	2.31963	-0.200539	-0.567566	0.226791	0.797145	9.56916e-125	0.0960691	0.986013	0.660574	0.565939	0.784141	0.0189655	1.38544e-11	0.116406	0.0889907	6.35607e-06	0.639568	0.0749094	0.664861	0.16125	1.85249e-124	0.145793	0.989289	0.89459	0.689427	0.873212	0.0535289	2.27022e-09	0.295418	0.14064	5.81677e-05	0.962857	0.217526	0.730138	0.214527	TCA cycle VII (acetate-producers)	-7.43714	0.473554	9.56916e-125
TCA cycle VIII (helicobacter)	-2.94437	-0.617552	1.65613	0.951609	1.23919	0.083539	0.094304	-0.571319	-0.172324	0.952852	0.051872	0.012293	0.566868	1.18893	0.457348	1.17684e-07	0.480714	0.00314391	0.103903	0.0381723	0.923694	0.910827	0.502669	0.828642	0.102486	0.948473	0.984535	0.475543	0.0365854	0.452745	1.34623e-07	0.617769	0.0084023	0.243247	0.107739	0.958611	0.93244	0.690028	0.96849	0.15711	0.966971	0.988144	0.778791	0.0682025	0.512093	TCA cycle VIII (helicobacter)	-2.94437	0.376451	1.17684e-07
teichoic acid (poly-glycerol) biosynthesis	0.754936	-0.23996	-0.077989	-0.00034	0.059325	-0.107426	-0.196745	-0.150925	0.045711	-0.250667	-0.04457	-0.057952	0.080313	-0.128701	-0.293505	7.24961e-67	0.00450311	0.403157	0.995465	0.272138	0.100205	0.0663935	0.0140471	0.510892	0.000564467	0.502165	0.46457	0.244805	0.0201672	0.00680568	1.20296e-66	0.0111276	0.614917	0.995465	0.398959	0.232784	0.138504	0.0407906	0.80359	0.00299068	0.765928	0.860738	0.555874	0.0417158	0.0164635	teichoic acid (poly-glycerol) biosynthesis	0.754936	-0.120401	7.24961e-67
tetrapyrrole biosynthesis I (from glutamate)	-0.0727	-0.085592	0.353433	0.265526	0.339841	-0.039368	0.227974	0.215886	0.140694	0.014956	0.17729	0.15612	0.200724	0.212442	0.375275	0.118406	0.195984	6.41352e-05	2.41255e-05	1.60673e-09	0.504665	0.000771224	0.000815846	0.0639737	0.831886	0.0279555	0.131319	0.00255915	0.000104684	1.30691e-09	0.123306	0.270261	0.000317522	0.000127823	5.39146e-08	0.801874	0.00423472	0.00453018	0.179118	0.848749	0.0835898	0.392656	0.0203385	0.000771085	1.27318e-08	tetrapyrrole biosynthesis I (from glutamate)	-0.0727	0.147231	0.118406
tetrapyrrole biosynthesis II (from glycine)	-0.138036	-0.104857	0.438537	0.260521	0.449276	0.00186	0.245578	0.231447	0.165261	0.002144	0.172884	0.153708	0.246363	0.221772	0.388175	0.00501806	0.129178	7.13772e-06	4.53293e-05	8.02182e-14	0.976821	0.000331973	0.000718552	0.0453773	0.976648	0.0364446	0.137651	0.000492487	8.15036e-05	2.0724e-09	0.00543174	0.187557	4.9774e-05	0.000224417	2.42259e-11	0.98942	0.00204604	0.00425495	0.131769	0.981653	0.10583	0.407555	0.00594924	0.000631131	1.95582e-08	tetrapyrrole biosynthesis II (from glycine)	-0.138036	0.16912	0.00501806
thiamin salvage II	0.758976	0.131809	0.156085	0.252702	0.206919	0.237875	0.117699	0.202701	0.330415	0.130822	0.229375	0.058372	0.149039	0.243073	0.281336	1.56754e-158	0.0012105	7.38797e-06	1.34913e-14	3.88469e-05	1.15535e-08	0.0605079	1.83934e-07	8.15508e-19	0.000101637	8.11454e-12	0.212612	0.000557718	2.10975e-09	4.74275e-09	3.28749e-158	0.00445819	4.9774e-05	1.01859e-12	0.000418992	4.9845e-07	0.138504	3.26754e-06	8.20945e-17	0.000697599	3.06324e-10	0.563235	0.00639704	3.5397e-08	4.34033e-08	thiamin salvage II	0.758976	0.167662	1.56754e-158
thiazole biosynthesis I (E. coli)	0.109083	0.130617	-0.039096	0.12043	0.005122	0.130522	0.033689	-0.080796	-0.018726	0.13938	-0.028127	0.096875	-0.052943	0.089201	0.127155	0.0403184	0.0542972	0.622002	0.0350849	0.939921	0.0438598	0.59197	0.282946	0.78585	0.0285222	0.672031	0.188569	0.446332	0.183194	0.0582889	0.0421321	0.093169	0.825205	0.0954562	0.952538	0.145557	0.66957	0.447381	0.96849	0.0589979	0.890393	0.522457	0.778791	0.257324	0.0862904	thiazole biosynthesis I (E. coli)	0.109083	0.018057	0.0403184
thiazole biosynthesis II (Bacillus)	-6.35769	1.47479	2.73179	1.20027	1.64888	1.62524	2.88207	2.33157	0.720154	2.88133	2.27745	2.9626	0.919782	2.04061	0.360009	9.44685e-30	0.0469832	3.36874e-06	0.128282	0.0156282	0.0188884	5.71463e-06	0.0014454	0.389695	6.68146e-07	0.00015228	2.89439e-07	0.233123	0.00482371	0.692647	1.32695e-29	0.0829762	2.74962e-05	0.26535	0.0576708	0.0687263	6.63777e-05	0.00671556	0.693121	1.0089e-05	0.000922449	1.45684e-05	0.538994	0.0194235	0.728848	thiazole biosynthesis II (Bacillus)	-6.35769	1.81949	9.44685e-30
toluene degradation I (aerobic) (via o-cresol)	-7.96055	-0.007782	-0.001991	-0.005679	0.439133	-0.041068	-0.139326	-0.010043	-0.007552	-0.027047	0.107604	-0.023612	-0.044153	-0.18367	-0.212082	0	0.928798	0.98193	0.947289	0.206047	0.639508	0.0830107	0.913721	0.920386	0.791419	0.556413	0.82384	0.604282	0.0157507	0.0110433	0	0.93499	0.988476	0.961869	0.311131	0.801874	0.138504	0.938584	0.96849	0.810198	0.807868	0.962857	0.778791	0.0337356	0.0189492	toluene degradation I (aerobic) (via o-cresol)	-7.96055	-0.032034	0
toluene degradation II (aerobic) (via 4-methylcatechol)	-7.96055	-0.007782	-0.001991	-0.005679	0.439133	-0.041068	-0.139326	-0.010043	-0.007552	-0.027047	0.107604	-0.023612	-0.044153	-0.18367	-0.212082	0	0.928798	0.98193	0.947289	0.206047	0.639508	0.0830107	0.913721	0.920386	0.791419	0.556413	0.82384	0.604282	0.0157507	0.0110433	0	0.93499	0.988476	0.961869	0.311131	0.801874	0.138504	0.938584	0.96849	0.810198	0.807868	0.962857	0.778791	0.0337356	0.0189492	toluene degradation II (aerobic) (via 4-methylcatechol)	-7.96055	-0.032034	0
toluene degradation III (aerobic) (via p-cresol)	-7.96055	-0.007782	-0.001991	-0.005679	0.174191	-0.041068	-0.139326	-0.010043	-0.007552	-0.027047	-0.034427	-0.023612	-0.044153	-0.18367	-0.212082	0	0.928798	0.98193	0.947289	0.143621	0.639508	0.0830107	0.913721	0.920386	0.791419	0.705774	0.82384	0.604282	0.0157507	0.0110433	0	0.93499	0.988476	0.961869	0.269129	0.801874	0.138504	0.938584	0.96849	0.810198	0.890393	0.962857	0.778791	0.0337356	0.0189492	toluene degradation III (aerobic) (via p-cresol)	-7.96055	-0.063828	0
toluene degradation IV (aerobic) (via catechol)	-7.96055	-0.007782	-0.001991	-0.005679	0.027559	-0.041068	-0.139326	-0.010043	-0.007552	-0.027047	-0.02671	-0.023612	-0.044153	-0.18367	-0.212082	0	0.928798	0.98193	0.947289	0.778595	0.639508	0.0830107	0.913721	0.920386	0.791419	0.77522	0.82384	0.604282	0.0157507	0.0110433	0	0.93499	0.988476	0.961869	0.830868	0.801874	0.138504	0.938584	0.96849	0.810198	0.897272	0.962857	0.778791	0.0337356	0.0189492	toluene degradation IV (aerobic) (via catechol)	-7.96055	-0.074681	0
tRNA charging	1.69948	-0.142846	-0.069945	-0.003181	-0.024761	-0.007252	-0.093339	-0.116522	0.020866	-0.135233	-0.048266	-0.029338	0.010779	-0.084541	-0.121784	0	0.0044359	0.206127	0.937867	0.589677	0.87362	0.114756	0.00539693	0.640022	0.00650783	0.300216	0.559621	0.849085	0.0301246	0.0033236	0	0.0110714	0.361921	0.961869	0.709173	0.91928	0.172419	0.019637	0.952151	0.0187178	0.559661	0.961337	0.922387	0.0572177	0.00910043	tRNA charging	1.69948	-0.086791	0
tRNA processing	-0.88678	-0.001801	0.035992	0.195804	0.267446	0.168119	0.041518	0.260924	0.180151	-0.094422	0.474643	0.126497	0.171336	0.147447	-0.238919	3.12493e-30	0.985769	0.759669	0.0674069	0.00539272	0.11107	0.712663	0.0173598	0.105505	0.501393	1.83896e-07	0.20602	0.0654714	0.0900229	0.0902458	4.43066e-30	0.985769	0.96395	0.171066	0.0254469	0.254114	0.788367	0.0476604	0.272329	0.625705	2.57678e-06	0.550601	0.195766	0.14304	0.129167	tRNA processing	-0.88678	0.105422	3.12493e-30
ubiquinol-10 biosynthesis (prokaryotic)	-4.68008	2.45202	-0.677781	0.836002	0.282593	0.591963	-0.138803	-0.051378	1.18899	1.04782	-0.137578	0.041775	0.095045	-0.673789	1.19954	2.09019e-11	0.000535759	0.532694	0.312871	0.742884	0.422421	0.882887	0.95508	0.129012	0.279469	0.886677	0.965102	0.924483	0.435811	0.116181	2.50491e-11	0.00215732	0.727935	0.513445	0.804478	0.733168	0.913122	0.964663	0.314207	0.377368	0.926562	0.988144	0.945674	0.520217	0.162438	ubiquinol-10 biosynthesis (prokaryotic)	-4.68008	0.434345	2.09019e-11
ubiquinol-7 biosynthesis (prokaryotic)	-4.68008	2.45202	-0.677781	0.836002	0.282593	0.591963	-0.138803	-0.051378	1.18899	1.04782	-0.137578	0.041775	0.095045	-0.673789	1.19954	2.09019e-11	0.000535759	0.532694	0.312871	0.742884	0.422421	0.882887	0.95508	0.129012	0.279469	0.886677	0.965102	0.924483	0.435811	0.116181	2.50491e-11	0.00215732	0.727935	0.513445	0.804478	0.733168	0.913122	0.964663	0.314207	0.377368	0.926562	0.988144	0.945674	0.520217	0.162438	ubiquinol-7 biosynthesis (prokaryotic)	-4.68008	0.434345	2.09019e-11
ubiquinol-8 biosynthesis (prokaryotic)	-4.68008	2.45202	-0.677781	0.836002	0.282593	0.591963	-0.138803	-0.051378	1.18899	1.04782	-0.137578	0.041775	0.095045	-0.673789	1.19954	2.09019e-11	0.000535759	0.532694	0.312871	0.742884	0.422421	0.882887	0.95508	0.129012	0.279469	0.886677	0.965102	0.924483	0.435811	0.116181	2.50491e-11	0.00215732	0.727935	0.513445	0.804478	0.733168	0.913122	0.964663	0.314207	0.377368	0.926562	0.988144	0.945674	0.520217	0.162438	ubiquinol-8 biosynthesis (prokaryotic)	-4.68008	0.434345	2.09019e-11
ubiquinol-9 biosynthesis (prokaryotic)	-4.68008	2.45202	-0.677781	0.836002	0.282593	0.591963	-0.138803	-0.051378	1.18899	1.04782	-0.137578	0.041775	0.095045	-0.673789	1.19954	2.09019e-11	0.000535759	0.532694	0.312871	0.742884	0.422421	0.882887	0.95508	0.129012	0.279469	0.886677	0.965102	0.924483	0.435811	0.116181	2.50491e-11	0.00215732	0.727935	0.513445	0.804478	0.733168	0.913122	0.964663	0.314207	0.377368	0.926562	0.988144	0.945674	0.520217	0.162438	ubiquinol-9 biosynthesis (prokaryotic)	-4.68008	0.434345	2.09019e-11
UDP-2,3-diacetamido-2,3-dideoxy-&alpha;-D-mannuronate biosynthesis	-2.85373	-0.685179	-0.571991	-0.658823	-0.444094	-0.227483	-0.303903	0.016744	-0.123485	-0.268882	-0.355844	0.014865	-0.663433	0.01483	-0.246506	0	1.0375e-06	8.85711e-06	0.000178483	0.000632911	0.0455242	0.00389056	0.852766	0.255441	0.0175304	5.26997e-05	0.895948	4.81647e-07	0.856551	0.0516458	0	3.13324e-05	5.69116e-05	0.000781185	0.00398207	0.149438	0.0154599	0.938584	0.547115	0.0401073	0.000397883	0.981067	1.45458e-05	0.876876	0.077213	UDP-2,3-diacetamido-2,3-dideoxy-&alpha;-D-mannuronate biosynthesis	-2.85373	-0.357011	0
UDP-N-acetyl-D-glucosamine biosynthesis I	1.56435	-0.264063	-0.162406	-0.088324	-0.102638	-0.07698	-0.201446	-0.21534	-0.053922	-0.237804	-0.09926	-0.073211	-0.010608	-0.196271	-0.324647	5.43313e-263	0.000165192	0.0369968	0.14273	0.067042	0.218332	0.00856248	0.00142345	0.390617	0.0017013	0.107548	0.290537	0.876229	0.000604417	1.25381e-06	1.28188e-262	0.000941282	0.0792414	0.285461	0.162806	0.457891	0.0281073	0.00671556	0.693121	0.00676044	0.266644	0.649942	0.941712	0.0033188	7.88855e-06	UDP-N-acetyl-D-glucosamine biosynthesis I	1.56435	-0.174709	5.43313e-263
UDP-N-acetylmuramoyl-pentapeptide biosynthesis I (meso-diaminopimelate containing)	1.72795	-0.1599	-0.058581	-0.005587	-0.024368	-0.012805	-0.103315	-0.121826	0.019922	-0.150385	-0.04977	-0.033543	0.015344	-0.093875	-0.143059	0	0.00221701	0.32497	0.896587	0.602309	0.78647	0.0961097	0.00610209	0.670865	0.0046132	0.303673	0.524791	0.791997	0.0213856	0.00119961	0	0.00651488	0.521855	0.961869	0.716131	0.873212	0.152764	0.0211806	0.96849	0.0142162	0.562633	0.926824	0.885863	0.0435827	0.00367295	UDP-N-acetylmuramoyl-pentapeptide biosynthesis I (meso-diaminopimelate containing)	1.72795	-0.092225	0
UDP-N-acetylmuramoyl-pentapeptide biosynthesis II (lysine-containing)	1.64455	-0.107087	-0.007858	0.041863	0.019151	0.015655	-0.044861	-0.062741	0.06301	-0.105033	-0.003632	-0.005835	0.045733	-0.041826	-0.074001	0	0.0236668	0.888766	0.282946	0.657272	0.709677	0.433476	0.11092	0.136141	0.0198378	0.934537	0.900742	0.39323	0.245766	0.0663446	0	0.0458164	0.988476	0.493928	0.751879	0.851186	0.521553	0.216115	0.326306	0.0434132	0.96375	0.981067	0.762033	0.335843	0.0963272	UDP-N-acetylmuramoyl-pentapeptide biosynthesis II (lysine-containing)	1.64455	-0.045897	0
UMP biosynthesis	1.79807	-0.117231	-0.031659	0.027383	-0.003126	0.007927	-0.071296	-0.091629	0.055493	-0.111544	-0.025687	-0.019677	0.034367	-0.059788	-0.09235	0	0.019054	0.572246	0.512845	0.945489	0.859202	0.2349	0.0308995	0.21585	0.0234921	0.586561	0.699243	0.532826	0.133254	0.0336152	0	0.0373657	0.771511	0.751841	0.954975	0.91928	0.305774	0.0790819	0.472367	0.0496127	0.826319	0.962857	0.778791	0.196306	0.0528739	UMP biosynthesis	1.79807	-0.062134	0
urate biosynthesis/inosine 5-phosphate degradation	1.51189	-0.184623	-0.446355	-0.147389	-0.278515	-0.021643	-0.394537	-0.319186	-0.192382	-0.176205	-0.210806	-0.058181	-0.109381	-0.215255	-0.38552	9.2133e-241	0.00626846	1.00745e-10	0.00686346	2.29071e-06	0.744384	9.5832e-08	1.08438e-08	0.00109088	0.00903986	9.64409e-05	0.362121	0.136247	1.73498e-05	3.89091e-12	2.07643e-240	0.0140228	1.52125e-09	0.0232895	3.64102e-05	0.872073	2.44901e-06	5.45802e-07	0.0055838	0.0242842	0.000661935	0.749718	0.351679	0.000163739	6.52808e-11	urate biosynthesis/inosine 5-phosphate degradation	1.51189	-0.245534	9.2133e-241
urea cycle	-6.22192	-1.74642	-1.74063	-1.74432	-1.71108	-0.624077	0.230158	2.17769	0.79708	-1.76568	3.17035	-1.76225	-1.44794	1.64362	4.10206	2.64217e-30	0.00142153	0.00147826	0.00143511	0.00183829	0.429374	0.803618	0.00088996	0.358513	0.001327	1.39092e-08	0.00137596	0.0256025	0.0578511	2.1018e-13	3.76385e-30	0.00460761	0.00442015	0.00547736	0.0104748	0.738352	0.869866	0.00469368	0.676694	0.00569927	3.00042e-07	0.0210605	0.112058	0.0992672	3.96715e-12	urea cycle	-6.22192	-0.115568	2.64217e-30
[truncated: 4 more columns]

## Sheet: Table S5
Table S5: Differential analysis of PICRUSt2-KO genes in each of the fourteen pulse-containing menus vs. control (ANCOM-BC)					Log-Fold Change (LFC)														p-Values														q-Values: FDR Corrected p-Values
Global Pathway	Superpathway	Subpathway	Name	KEGG	D01	D02	D03	D04	D05	D06	D07	D08	D09	D10	D11	D12	D13	D14	D01	D02	D03	D04	D05	D06	D07	D08	D09	D10	D11	D12	D13	D14	D01	D02	D03	D04	D05	D06	D07	D08	D09	D10	D11	D12	D13	D14	* each column represents comparison of respective menu vs. control
Amino acid metabolism	Arginine and proline metabolism	Ornithine biosynthesis, glutamate => ornithine	E2.6.1.11, argD; acetylornithine aminotransferase [EC:2.6.1.11]	K00818	0.360696	-0.137679	0.489209	-0.229638	0.314388	0.4266	0.169298	0.406076	0.489665	0.422721	0.332659	0.20247	0.404994	0.415927	3.61011e-12	0.0100147	6.01507e-18	1.02047e-05	1.35716e-06	1.36349e-17	0.00127306	2.22494e-16	2.63924e-18	5.61764e-18	4.81686e-07	0.000954159	1.39e-16	9.68394e-19	6.90105e-11	0.0289458	9.23832e-16	4.10586e-05	3.18147e-05	4.88405e-16	0.00429238	1.94312e-14	2.61226e-16	4.54927e-16	2.41059e-05	0.00607118	3.02137e-15	9.84755e-18
Amino acid metabolism	Aromatic amino acid metabolism	Phenylalanine biosynthesis, chorismate => phenylpyruvate => phenylalanine	tyrA1; chorismate mutase [EC:5.4.99.5]	K04092	0.737745	-0.174737	0.97782	-0.021197	0.611374	0.505729	0.534169	1.0326	0.925278	0.971845	0.47658	0.668316	0.784959	0.648156	2.87459e-05	0.469352	1.6688e-07	0.909535	0.00391189	0.0317624	0.00981739	2.82692e-09	3.80047e-08	9.06313e-09	0.0389955	0.000271576	6.43106e-05	0.00178526	0.000111334	0.718691	1.34167e-06	0.955621	0.024437	0.0742623	0.0272101	4.82848e-08	1.00758e-06	9.89392e-08	0.156052	0.00221133	0.000305698	0.00483376
Amino acid metabolism	Aromatic amino acid metabolism	Phenylalanine biosynthesis, chorismate => phenylpyruvate => phenylalanine	tyrB; aromatic-amino-acid transaminase [EC:2.6.1.57]	K00832	-0.83368	-0.983439	-0.616024	-0.87201	-0.192972	-0.9517	-0.784487	-0.557736	-0.524205	-0.456921	-0.194391	-0.214402	-0.475212	-1.20175	3.20087e-06	6.30228e-12	4.16559e-08	1.58664e-22	0.0878407	1.51845e-09	1.42871e-09	9.93961e-08	0.00118666	4.23149e-08	0.0783054	0.0222073	5.59334e-08	5.95588e-10	2.02836e-05	1.05528e-10	4.23597e-07	1.13252e-21	0.26489	1.32872e-08	1.84449e-08	1.09311e-06	0.00564074	4.18622e-07	0.265226	0.0820158	4.24408e-07	3.08101e-09
Amino acid metabolism	Aromatic amino acid metabolism	Shikimate pathway, phosphoenolpyruvate + erythrose-4P => chorismate	aroKB; shikimate kinase / 3-dehydroquinate synthase [EC:2.7.1.71 4.2.3.4]	K13829	0.743901	-0.169928	0.980894	-0.02419	0.627813	0.523078	0.542002	1.04695	0.927772	0.989097	0.494	0.685557	0.798781	0.66518	3.16061e-05	0.489541	2.47407e-07	0.898295	0.00331796	0.0273873	0.00965087	2.74601e-09	5.301e-08	7.8352e-09	0.0336398	0.000222158	5.74795e-05	0.00148368	0.000119633	0.728748	1.82502e-06	0.955621	0.0214799	0.0655471	0.0268153	4.82848e-08	1.15804e-06	9.38769e-08	0.139508	0.00188116	0.000278276	0.00406416
Amino acid metabolism	Aromatic amino acid metabolism	Shikimate pathway, phosphoenolpyruvate + erythrose-4P => chorismate	AROA2, aroA; 3-deoxy-7-phosphoheptulonate synthase [EC:2.5.1.54]	K03856	-0.556028	-0.406861	-0.434422	-0.568534	-0.113346	-0.330464	-0.385734	-0.309419	-0.291456	-0.27772	-0.113066	-0.130156	-0.161755	-0.3664	2.09696e-14	1.10026e-12	1.23557e-16	3.41915e-30	0.0681156	5.88236e-08	2.15314e-12	9.13852e-09	0.000192589	1.50953e-10	0.0449365	0.0234091	0.000381874	1.14025e-10	6.44127e-13	2.98815e-11	1.52868e-14	9.28591e-29	0.223407	3.89882e-07	7.15678e-11	1.36587e-07	0.00125225	4.00206e-09	0.174193	0.0854624	0.00160763	6.38826e-10
Amino acid metabolism	Aromatic amino acid metabolism	Tryptophan biosynthesis, chorismate => tryptophan	trpCF; indole-3-glycerol phosphate synthase / phosphoribosylanthranilate isomerase [EC:4.1.1.48 5.3.1.24]	K13498	-1.28849	-1.27133	-1.28775	-1.42929	-0.429679	-1.29574	0.415576	0.718101	-1.23398	2.54222	-1.27669	-1.05869	1.52357	3.82448	0.00147505	0.00173445	0.0014719	0.000522034	0.467705	0.0013504	0.483353	0.285096	0.0025213	8.68448e-09	0.00173792	0.0266752	0.0285913	1.93108e-19	0.00409849	0.00565723	0.005343	0.00179686	0.871244	0.00401514	0.667683	0.57724	0.00996439	9.59818e-08	0.0155749	0.0937562	0.0755761	2.01903e-18
Amino acid metabolism	Aromatic amino acid metabolism	Tyrosine biosynthesis, chorismate => arogenate => tyrosine	tyrA1; chorismate mutase [EC:5.4.99.5]	K04092	0.737745	-0.174737	0.97782	-0.021197	0.611374	0.505729	0.534169	1.0326	0.925278	0.971845	0.47658	0.668316	0.784959	0.648156	2.87459e-05	0.469352	1.6688e-07	0.909535	0.00391189	0.0317624	0.00981739	2.82692e-09	3.80047e-08	9.06313e-09	0.0389955	0.000271576	6.43106e-05	0.00178526	0.000111334	0.718691	1.34167e-06	0.955621	0.024437	0.0742623	0.0272101	4.82848e-08	1.00758e-06	9.89392e-08	0.156052	0.00221133	0.000305698	0.00483376
Amino acid metabolism	Aromatic amino acid metabolism	Tyrosine biosynthesis, chorismate => arogenate => tyrosine	tyrB; aromatic-amino-acid transaminase [EC:2.6.1.57]	K00832	-0.83368	-0.983439	-0.616024	-0.87201	-0.192972	-0.9517	-0.784487	-0.557736	-0.524205	-0.456921	-0.194391	-0.214402	-0.475212	-1.20175	3.20087e-06	6.30228e-12	4.16559e-08	1.58664e-22	0.0878407	1.51845e-09	1.42871e-09	9.93961e-08	0.00118666	4.23149e-08	0.0783054	0.0222073	5.59334e-08	5.95588e-10	2.02836e-05	1.05528e-10	4.23597e-07	1.13252e-21	0.26489	1.32872e-08	1.84449e-08	1.09311e-06	0.00564074	4.18622e-07	0.265226	0.0820158	4.24408e-07	3.08101e-09
Amino acid metabolism	Aromatic amino acid metabolism	Tyrosine biosynthesis, chorismate => HPP => tyrosine	tyrA1; chorismate mutase [EC:5.4.99.5]	K04092	0.737745	-0.174737	0.97782	-0.021197	0.611374	0.505729	0.534169	1.0326	0.925278	0.971845	0.47658	0.668316	0.784959	0.648156	2.87459e-05	0.469352	1.6688e-07	0.909535	0.00391189	0.0317624	0.00981739	2.82692e-09	3.80047e-08	9.06313e-09	0.0389955	0.000271576	6.43106e-05	0.00178526	0.000111334	0.718691	1.34167e-06	0.955621	0.024437	0.0742623	0.0272101	4.82848e-08	1.00758e-06	9.89392e-08	0.156052	0.00221133	0.000305698	0.00483376
Amino acid metabolism	Aromatic amino acid metabolism	Tyrosine biosynthesis, chorismate => HPP => tyrosine	tyrB; aromatic-amino-acid transaminase [EC:2.6.1.57]	K00832	-0.83368	-0.983439	-0.616024	-0.87201	-0.192972	-0.9517	-0.784487	-0.557736	-0.524205	-0.456921	-0.194391	-0.214402	-0.475212	-1.20175	3.20087e-06	6.30228e-12	4.16559e-08	1.58664e-22	0.0878407	1.51845e-09	1.42871e-09	9.93961e-08	0.00118666	4.23149e-08	0.0783054	0.0222073	5.59334e-08	5.95588e-10	2.02836e-05	1.05528e-10	4.23597e-07	1.13252e-21	0.26489	1.32872e-08	1.84449e-08	1.09311e-06	0.00564074	4.18622e-07	0.265226	0.0820158	4.24408e-07	3.08101e-09
Amino acid metabolism	Aromatic amino acid metabolism	Tyrosine degradation, tyrosine => homogentisate	tyrB; aromatic-amino-acid transaminase [EC:2.6.1.57]	K00832	-0.83368	-0.983439	-0.616024	-0.87201	-0.192972	-0.9517	-0.784487	-0.557736	-0.524205	-0.456921	-0.194391	-0.214402	-0.475212	-1.20175	3.20087e-06	6.30228e-12	4.16559e-08	1.58664e-22	0.0878407	1.51845e-09	1.42871e-09	9.93961e-08	0.00118666	4.23149e-08	0.0783054	0.0222073	5.59334e-08	5.95588e-10	2.02836e-05	1.05528e-10	4.23597e-07	1.13252e-21	0.26489	1.32872e-08	1.84449e-08	1.09311e-06	0.00564074	4.18622e-07	0.265226	0.0820158	4.24408e-07	3.08101e-09
Amino acid metabolism	Branched-chain amino acid metabolism	Leucine degradation, leucine => acetoacetate + acetyl-CoA	DLD, lpd, pdhD; dihydrolipoamide dehydrogenase [EC:1.8.1.4]	K00382	0.283915	0.066755	0.336611	-0.223237	0.321981	0.35837	0.290141	0.376283	0.386723	0.331766	0.230857	0.224475	0.449552	0.494469	1.69247e-09	0.378299	2.18747e-11	1.32095e-06	2.42723e-10	4.03225e-11	6.20523e-08	1.33415e-15	4.32045e-17	8.79494e-13	4.90777e-07	3.29832e-07	6.64696e-28	1.38732e-26	2.19775e-08	0.606312	5.94084e-10	5.62477e-06	2.03979e-08	5.2057e-10	5.84315e-07	9.74148e-14	3.4363e-15	3.80317e-11	2.41821e-05	7.49527e-06	1.85035e-25	2.6983e-25
Amino acid metabolism	Cysteine and methionine metabolism	Cysteine biosynthesis, homocysteine + serine => cysteine	CBS; cystathionine beta-synthase [EC:4.2.1.22]	K01697	0.743901	-0.169928	0.980894	-0.023932	0.627813	0.523078	0.542002	1.04695	0.927772	0.98911	0.494	0.685557	0.798781	0.66518	3.16061e-05	0.489541	2.47407e-07	0.89934	0.00331796	0.0273873	0.00965087	2.74601e-09	5.301e-08	7.83389e-09	0.0336398	0.000222158	5.74795e-05	0.00148368	0.000119633	0.728748	1.82502e-06	0.955621	0.0214799	0.0655471	0.0268153	4.82848e-08	1.15804e-06	9.38769e-08	0.139508	0.00188116	0.000278276	0.00406416
Amino acid metabolism	Cysteine and methionine metabolism	Methionine biosynthesis, aspartate => homoserine => methionine	metB; cystathionine gamma-synthase [EC:2.5.1.48]	K01739	0.631626	0.28922	0.899845	0.318307	0.548461	0.476403	0.451901	0.952614	0.802748	0.855626	0.37138	0.683626	0.691926	0.603756	3.57845e-05	0.0558219	4.20256e-08	0.0569087	0.00402248	0.0177478	0.0144265	2.25128e-10	2.56204e-08	3.45632e-09	0.0814305	2.12143e-05	3.85649e-05	0.000964481	0.000134957	0.134177	4.26383e-07	0.129786	0.0249876	0.0448377	0.0382245	5.89277e-09	7.08779e-07	5.31307e-08	0.269101	0.000279551	0.000202318	0.0027608
Amino acid metabolism	Cysteine and methionine metabolism	Methionine biosynthesis, aspartate => homoserine => methionine	metX; homoserine O-acetyltransferase/O-succinyltransferase [EC:2.3.1.31 2.3.1.46]	K00641	0.857473	0.60022	1.28747	0.130972	0.904654	1.16516	0.696343	1.05126	0.957109	1.10758	0.605921	0.504028	1.03097	1.3443	1.04486e-07	0.00187956	5.8404e-14	0.459047	0.00130636	2.31306e-11	0.000689272	1.25622e-08	1.44891e-07	1.3061e-11	0.000460428	0.00723486	4.4024e-07	1.14826e-16	9.34495e-07	0.00609728	3.61294e-12	0.585508	0.0102259	3.16023e-10	0.00242689	1.85886e-07	2.21768e-06	4.65391e-10	0.0065729	0.0353334	2.96198e-06	9.98899e-16
Amino acid metabolism	Cysteine and methionine metabolism	Methionine biosynthesis, aspartate => homoserine => methionine	metE; 5-methyltetrahydropteroyltriglutamate--homocysteine methyltransferase [EC:2.1.1.14]	K00549	0.411592	-0.400028	0.590295	-0.228594	0.27689	0.560394	0.25592	0.586859	0.625606	0.58241	0.390294	0.332922	0.41621	0.397543	0.000459665	0.011419	5.96884e-06	0.0583602	0.0470491	7.95615e-06	0.0953871	9.81654e-07	1.04422e-07	6.15582e-07	0.0108393	0.00845196	0.00441025	0.0023861	0.00143573	0.0324778	3.5637e-05	0.13276	0.166315	3.6495e-05	0.20644	9.20481e-06	1.68533e-06	4.9313e-06	0.0665908	0.0403917	0.0141217	0.00636769
Amino acid metabolism	Cysteine and methionine metabolism	Methionine degradation	CBS; cystathionine beta-synthase [EC:4.2.1.22]	K01697	0.743901	-0.169928	0.980894	-0.023932	0.627813	0.523078	0.542002	1.04695	0.927772	0.98911	0.494	0.685557	0.798781	0.66518	3.16061e-05	0.489541	2.47407e-07	0.89934	0.00331796	0.0273873	0.00965087	2.74601e-09	5.301e-08	7.83389e-09	0.0336398	0.000222158	5.74795e-05	0.00148368	0.000119633	0.728748	1.82502e-06	0.955621	0.0214799	0.0655471	0.0268153	4.82848e-08	1.15804e-06	9.38769e-08	0.139508	0.00188116	0.000278276	0.00406416
Amino acid metabolism	Cysteine and methionine metabolism	Methionine salvage pathway	mtnE, mtnV; aminotransferase [EC:2.6.1.-]	K08969	0.737745	-0.174737	0.97782	-0.021197	0.611374	0.505729	0.534169	1.03307	0.925278	0.971845	0.476681	0.668316	0.784959	0.648156	2.87459e-05	0.469352	1.6688e-07	0.909535	0.00391189	0.0317624	0.00981739	2.7667e-09	3.80047e-08	9.06313e-09	0.0389532	0.000271576	6.43106e-05	0.00178526	0.000111334	0.718691	1.34167e-06	0.955621	0.024437	0.0742623	0.0272101	4.82848e-08	1.00758e-06	9.89392e-08	0.156023	0.00221133	0.000305698	0.00483376
Amino acid metabolism	Cysteine and methionine metabolism	Methionine salvage pathway	speD, AMD1; S-adenosylmethionine decarboxylase [EC:4.1.1.50]	K01611	0.252599	0.503629	0.241707	0.149212	0.549337	0.393783	0.508225	0.591454	0.108512	0.392787	-0.157962	0.161569	0.82459	0.892282	0.0118784	0.00105407	0.030941	0.0832983	7.39472e-06	0.000560725	2.43027e-06	1.50294e-08	0.161997	1.00463e-07	0.131284	0.0984735	2.47878e-20	1.03161e-12	0.0251429	0.0035948	0.0796597	0.181884	0.000104936	0.00175384	1.59183e-05	2.15245e-07	0.311006	9.40047e-07	0.381434	0.273612	1.31434e-18	6.67643e-12
Amino acid metabolism	Cysteine and methionine metabolism	Methionine salvage pathway	tyrB; aromatic-amino-acid transaminase [EC:2.6.1.57]	K00832	-0.83368	-0.983439	-0.616024	-0.87201	-0.192972	-0.9517	-0.784487	-0.557736	-0.524205	-0.456921	-0.194391	-0.214402	-0.475212	-1.20175	3.20087e-06	6.30228e-12	4.16559e-08	1.58664e-22	0.0878407	1.51845e-09	1.42871e-09	9.93961e-08	0.00118666	4.23149e-08	0.0783054	0.0222073	5.59334e-08	5.95588e-10	2.02836e-05	1.05528e-10	4.23597e-07	1.13252e-21	0.26489	1.32872e-08	1.84449e-08	1.09311e-06	0.00564074	4.18622e-07	0.265226	0.0820158	4.24408e-07	3.08101e-09
Amino acid metabolism	Histidine metabolism	Histidine biosynthesis, PRPP => histidine	E3.1.3.15B; histidinol-phosphatase (PHP family) [EC:3.1.3.15]	K04486	-0.546853	-0.650335	-0.437805	-0.712074	-0.131601	-0.553705	-0.544066	-0.394686	-0.322248	-0.360421	-0.112403	-0.163954	-0.286504	-0.561343	1.38385e-09	4.29753e-16	2.38499e-10	1.666e-31	0.11105	7.85031e-11	1.19285e-13	6.05099e-09	0.00164757	7.30806e-10	0.114435	0.017439	3.13506e-07	1.77447e-15	1.85653e-08	2.8754e-14	5.25879e-09	7.20424e-30	0.31226	9.68567e-10	6.72529e-12	9.29348e-08	0.00720144	1.57247e-08	0.34706	0.0683745	2.15487e-06	1.42149e-14
Amino acid metabolism	Histidine metabolism	Histidine degradation, histidine => N-formiminoglutamate => glutamate	FTCD; glutamate formiminotransferase / formiminotetrahydrofolate cyclodeaminase [EC:2.1.2.5 4.3.1.4]	K13990	0.963565	0.711507	1.45282	0.231311	0.720987	1.31782	0.803908	1.24214	0.934572	1.27045	0.657917	0.51281	1.16196	1.52054	3.26523e-06	0.00306895	6.72367e-12	0.297547	0.214389	1.39318e-09	0.00150613	2.02804e-08	3.74641e-05	8.82762e-10	0.0026953	0.0355774	1.96695e-06	1.45614e-13	2.02836e-05	0.00959909	2.02346e-10	0.40233	0.5055	1.22633e-08	0.00496175	2.71259e-07	0.000350556	1.73208e-08	0.0215963	0.117672	1.21847e-05	9.94734e-13
Amino acid metabolism	Histidine metabolism	Histidine degradation, histidine => N-formiminoglutamate => glutamate	hutI, AMDHD1; imidazolonepropionase [EC:3.5.2.7]	K01468	0.446809	-0.198825	0.421603	-0.389266	0.473704	0.377293	0.002361	0.38708	0.463253	0.367867	0.245503	-0.051823	0.365661	0.661541	4.32095e-05	0.173909	0.000681293	0.000594095	2.66333e-05	0.0013939	0.988103	0.00461169	0.000245556	0.00272761	0.0348582	0.687959	0.0199272	9.51627e-08	0.000159714	0.322746	0.00271663	0.00203546	0.000331355	0.00413896	0.989881	0.0184055	0.00152752	0.00924565	0.142655	0.857326	0.0552996	3.77431e-07
Amino acid metabolism	Histidine metabolism	Histidine degradation, histidine => N-formiminoglutamate => glutamate	hutU, UROC1; urocanate hydratase [EC:4.2.1.49]	K01712	0.482089	-0.207619	0.408311	-0.393089	0.455532	0.362967	-0.01366	0.386139	0.471505	0.35571	0.231119	-0.041272	0.341312	0.650707	1.59772e-05	0.161525	0.0012132	0.000565478	6.94377e-05	0.00241615	0.932592	0.00583636	0.000276232	0.00415498	0.0519893	0.751635	0.0310086	2.22596e-07	6.71978e-05	0.303217	0.00458321	0.00194239	0.000741667	0.00699711	0.950142	0.0225652	0.00168309	0.0134298	0.194262	0.863721	0.0812903	8.51022e-07
Amino acid metabolism	Lysine metabolism	Lysine biosynthesis, acetyl-DAP pathway, aspartate => lysine	dapH, dapD; tetrahydrodipicolinate N-acetyltransferase [EC:2.3.1.89]	K05822	-0.771228	-1.05668	-0.619914	-0.880213	-0.233203	-0.701805	-0.790635	-0.574989	-0.427294	-0.478436	-0.13885	-0.222065	-0.483474	-1.16714	4.75392e-07	4.99736e-13	6.1076e-10	1.16832e-25	0.0354235	7.72286e-10	3.41912e-10	4.50834e-09	0.00131853	1.33985e-09	0.164633	0.014601	1.04553e-08	7.9154e-12	3.71473e-06	1.54571e-11	1.16253e-08	1.07737e-24	0.13148	7.46152e-09	5.81251e-09	7.03498e-08	0.00612379	2.39666e-08	0.448656	0.0608351	9.66139e-08	4.84275e-11
Amino acid metabolism	Lysine metabolism	Lysine degradation, bacteria, L-lysine => glutarate => succinate/acetyl-CoA	E2.3.1.9, atoB; acetyl-CoA C-acetyltransferase [EC:2.3.1.9]	K00626	-0.473183	-0.32684	-0.33785	-0.548459	-0.16043	-0.317263	-0.494497	-0.289623	-0.319929	-0.301635	-0.128046	-0.08709	-0.280521	-0.458329	4.19394e-12	2.62e-07	9.19824e-10	2.22667e-30	0.0268699	8.93039e-07	1.50742e-12	4.22896e-06	0.000104648	3.09774e-09	0.0356994	0.0994558	2.44172e-08	1.70898e-11	7.88178e-11	1.98799e-06	1.6654e-08	6.43998e-29	0.107625	4.78076e-06	5.28666e-11	3.53392e-05	0.000799493	5.03552e-08	0.145743	0.275826	2.11997e-07	1.02447e-10
Amino acid metabolism	Lysine metabolism	Lysine degradation, bacteria, L-lysine => succinate	patA; putrescine aminotransferase [EC:2.6.1.82]	K09251	0.058339	-0.025459	0.986133	0.046748	0.640969	0.548464	0.555944	1.04683	0.904818	0.990433	0.53542	0.704574	0.800973	0.681027	0.756301	0.902806	1.21419e-07	0.797419	0.00190773	0.0137955	0.00612805	1.12692e-09	6.90482e-08	3.78724e-09	0.0158854	0.000103677	4.08868e-05	0.000969383	0.990381	0.913264	1.02038e-06	0.892388	0.0144507	0.0360383	0.0180997	2.61423e-08	1.35851e-06	5.51254e-08	0.0828495	0.00105962	0.000213744	0.00277173
Amino acid metabolism	Other amino acid metabolism	GABA (gamma-Aminobutyrate) shunt	puuE; 4-aminobutyrate aminotransferase [EC:2.6.1.19]	K00823	0.91592	1.84613	1.49753	1.64488	0.872771	1.23582	1.58831	1.35638	1.4806	1.56069	1.63601	1.60298	1.2828	1.55568	0.00657827	3.74967e-07	1.08786e-05	1.00595e-07	0.106589	0.0030682	5.43311e-07	3.9038e-05	4.89713e-06	2.86705e-06	3.05885e-07	2.39334e-07	3.67853e-05	4.53787e-05	0.0161519	2.67645e-06	6.14892e-05	4.44495e-07	0.302985	0.00878263	4.14367e-06	0.00027168	6.10975e-05	2.04677e-05	1.57723e-05	5.8251e-06	0.000194125	0.000146568
Amino acid metabolism	Other amino acid metabolism	GABA (gamma-Aminobutyrate) shunt	E4.1.1.15, gadB, gadA, GAD; glutamate decarboxylase [EC:4.1.1.15]	K01580	0.389564	0.026473	0.48597	-0.240112	0.401672	0.365161	0.103357	0.28491	0.43733	0.288498	0.30885	0.112957	0.398468	0.561734	1.09564e-05	0.792509	6.34364e-08	0.00752175	1.80425e-06	6.48565e-05	0.31689	0.0086742	1.91392e-05	0.00362482	0.000678819	0.235197	0.000829132	9.73942e-09	4.80787e-05	0.832374	6.07625e-07	0.0202428	3.94955e-05	0.000235374	0.487877	0.0313595	0.000204918	0.0119415	0.0088622	0.514523	0.00327257	4.41745e-08
Amino acid metabolism	Other amino acid metabolism	Glutathione biosynthesis, glutamate => glutathione	gshA; glutamate--cysteine ligase [EC:6.3.2.2]	K01919	0.712546	-0.17397	0.953258	-0.031064	0.596622	0.495767	0.525263	1.02025	0.899732	0.974266	0.457536	0.644085	0.791323	0.746438	3.00874e-05	0.45622	1.43533e-07	0.862971	0.00389875	0.0306763	0.00864122	1.21235e-09	2.99e-08	2.52428e-09	0.0424712	0.000291884	1.9313e-05	0.000172309	0.000116227	0.706293	1.18169e-06	0.951168	0.024437	0.0720683	0.0246402	2.79782e-08	8.12039e-07	4.21091e-08	0.166814	0.00235091	0.000108066	0.000526381
Amino acid metabolism	Polyamine biosynthesis	GABA biosynthesis, eukaryotes, putrescine => GABA	speG, SAT; diamine N-acetyltransferase [EC:2.3.1.57]	K00657	0.339179	0.186597	0.387583	-0.107559	0.414109	0.404156	0.224513	0.434886	0.362397	0.322191	0.19488	0.148295	0.567218	0.695952	3.95744e-05	0.0853303	4.77593e-06	0.180067	7.04203e-07	2.84977e-06	0.0223561	1.35163e-06	3.68967e-05	0.000154025	0.0212199	0.0612556	9.20476e-10	9.86365e-16	0.000147749	0.178321	2.89415e-05	0.256811	1.88947e-05	1.41504e-05	0.0563202	1.23617e-05	0.000350556	0.000845901	0.102844	0.184971	1.0024e-08	8.10566e-15
Amino acid metabolism	Polyamine biosynthesis	Polyamine biosynthesis, arginine => agmatine => putrescine => spermidine	E4.1.1.19; arginine decarboxylase [EC:4.1.1.19]	K01583	1.36923	3.02657	1.4558	1.09337	1.80305	0.923414	0.172848	0.212205	0.984018	0.143213	2.05336	0.493394	0.2964	1.08526	0.00122586	2.00421e-25	0.0032899	0.00165491	0.000113821	0.0635491	0.64923	0.508449	0.0152485	0.666589	9.23915e-08	0.167953	0.473718	0.032052	0.00349551	5.25104e-23	0.0111516	0.0048082	0.00112658	0.141171	0.693946	0.797126	0.046139	0.962597	5.48682e-06	0.419788	0.53107	0.070539
Amino acid metabolism	Polyamine biosynthesis	Polyamine biosynthesis, arginine => agmatine => putrescine => spermidine	speA; arginine decarboxylase [EC:4.1.1.19]	K01585	0.397397	0.037102	0.493353	-0.239546	0.409021	0.374595	0.121994	0.282866	0.434461	0.294071	0.307842	0.113403	0.393239	0.56528	8.94964e-06	0.716198	5.30068e-08	0.00813199	1.3853e-06	4.4919e-05	0.244736	0.00968588	2.7385e-05	0.00310724	0.000887881	0.238072	0.00118451	9.92105e-09	4.06752e-05	0.832374	5.21175e-07	0.021598	3.2136e-05	0.000172772	0.390421	0.0337302	0.000276804	0.0103668	0.0104897	0.517448	0.00440621	4.46798e-08
Amino acid metabolism	Polyamine biosynthesis	Polyamine biosynthesis, arginine => agmatine => putrescine => spermidine	speB; agmatinase [EC:3.5.3.11]	K01480	0.320326	0.373098	0.431095	0.004288	0.429492	0.557562	0.39183	0.593943	0.365243	0.501241	0.065308	0.177786	0.625307	0.799909	0.000273747	0.00468066	1.33908e-05	0.960117	0.000185465	5.18095e-10	0.000450641	8.90457e-11	0.000124169	7.82583e-10	0.512498	0.0301057	4.37186e-11	6.45587e-17	0.000895861	0.0140483	7.42749e-05	0.973449	0.00177266	5.18561e-09	0.00163051	2.46341e-09	0.000903671	1.63485e-08	0.943854	0.102909	5.40896e-10	5.75089e-16
Amino acid metabolism	Polyamine biosynthesis	Polyamine biosynthesis, arginine => agmatine => putrescine => spermidine	speD, AMD1; S-adenosylmethionine decarboxylase [EC:4.1.1.50]	K01611	0.252599	0.503629	0.241707	0.149212	0.549337	0.393783	0.508225	0.591454	0.108512	0.392787	-0.157962	0.161569	0.82459	0.892282	0.0118784	0.00105407	0.030941	0.0832983	7.39472e-06	0.000560725	2.43027e-06	1.50294e-08	0.161997	1.00463e-07	0.131284	0.0984735	2.47878e-20	1.03161e-12	0.0251429	0.0035948	0.0796597	0.181884	0.000104936	0.00175384	1.59183e-05	2.15245e-07	0.311006	9.40047e-07	0.381434	0.273612	1.31434e-18	6.67643e-12
Amino acid metabolism	Serine and threonine metabolism	Betaine biosynthesis, choline => betaine	betB, gbsA; betaine-aldehyde dehydrogenase [EC:1.2.1.8]	K00130	1.73653	0.5163	0.191384	1.38384	1.67288	3.6993	2.18176	0.251312	1.10998	1.66495	0.353735	2.00156	3.06849	0.786312	0.00101253	0.409853	0.700883	0.00184641	0.0180146	4.55434e-18	0.0068384	0.631711	0.0404114	0.00702262	0.492845	0.000108008	1.80039e-23	0.32993	0.00292845	0.645732	0.99893	0.00534714	0.0852679	1.73376e-16	0.0198554	0.939449	0.0938439	0.0210056	0.942521	0.00105962	1.57234e-21	0.496623
Amino acid metabolism	Serine and threonine metabolism	Glycine cleavage system	DLD, lpd, pdhD; dihydrolipoamide dehydrogenase [EC:1.8.1.4]	K00382	0.283915	0.066755	0.336611	-0.223237	0.321981	0.35837	0.290141	0.376283	0.386723	0.331766	0.230857	0.224475	0.449552	0.494469	1.69247e-09	0.378299	2.18747e-11	1.32095e-06	2.42723e-10	4.03225e-11	6.20523e-08	1.33415e-15	4.32045e-17	8.79494e-13	4.90777e-07	3.29832e-07	6.64696e-28	1.38732e-26	2.19775e-08	0.606312	5.94084e-10	5.62477e-06	2.03979e-08	5.2057e-10	5.84315e-07	9.74148e-14	3.4363e-15	3.80317e-11	2.41821e-05	7.49527e-06	1.85035e-25	2.6983e-25
Amino acid metabolism	Serine and threonine metabolism	Glycine cleavage system	GLDC, gcvP; glycine dehydrogenase [EC:1.4.4.2]	K00281	0.448332	-0.312952	0.535245	-0.435939	0.531848	0.441064	0.054276	0.408507	0.550048	0.434573	0.329496	-0.045607	0.477984	0.71789	0.000108397	0.0448873	3.29722e-05	0.000578187	1.30531e-05	0.000660063	0.735254	0.00561165	3.26828e-05	0.00108191	0.00839217	0.75324	0.00448383	6.86845e-08	0.000376893	0.111318	0.000171052	0.00198248	0.000172518	0.00205302	0.772181	0.021772	0.000319815	0.00406651	0.0544651	0.865342	0.0143271	2.75853e-07
Amino acid metabolism	Serine and threonine metabolism	Serine biosynthesis, glycerate-3P => serine	serB, PSPH; phosphoserine phosphatase [EC:3.1.3.3]	K01079	0.372161	-0.153125	0.466786	-0.234458	0.316976	0.201029	0.140942	0.417141	0.46855	0.397314	0.287393	0.227948	0.388795	0.359625	2.66396e-08	0.0157346	1.59897e-14	0.000249182	5.31666e-06	0.0130514	0.0608621	3.25822e-12	2.76144e-16	8.37165e-12	0.000199534	0.00204802	5.15605e-11	1.71777e-09	2.69666e-07	0.043048	1.16751e-12	0.00088154	8.07649e-05	0.0342551	0.137395	1.04404e-10	1.98378e-14	3.10728e-10	0.00339208	0.0120183	6.2746e-10	8.40764e-09
Biosynthesis of other secondary metabolites	Biosynthesis of other bacterial compounds	Cyclooctatin biosynthesis, dimethylallyl-PP + isopentenyl-PP => cyclooctatin	idsA; geranylgeranyl diphosphate synthase, type I [EC:2.5.1.1 2.5.1.10 2.5.1.29]	K13787	0.453527	-0.464101	0.595037	-0.187105	0.288942	0.620102	0.272992	0.642298	0.686894	0.648325	0.453021	0.407035	0.471527	0.30712	0.000386725	0.0182191	5.85799e-05	0.151983	0.0652643	3.56093e-06	0.0911204	6.6378e-07	4.85379e-08	2.53558e-07	0.00677093	0.00243029	0.00236929	0.0492402	0.00122786	0.049142	0.000285465	0.222091	0.215572	1.73908e-05	0.198072	6.37172e-06	1.15804e-06	2.23247e-06	0.0461833	0.0139491	0.00799456	0.104436
Biosynthesis of terpenoids and polyketides	Plant terpenoid biosynthesis	Carotene biosynthesis, GGAP => beta-carotene	crtISO, crtH; prolycopene isomerase [EC:5.2.1.13]	K09835	-0.842204	-1.42156	-0.287416	-1.31972	-0.423499	-1.6103	-0.771833	-0.259466	0.579236	-1.41445	-1.46327	-0.820586	-1.3379	-0.764139	0.00167086	0.000144882	0.138357	9.61025e-05	0.0140944	6.17948e-06	0.000134743	0.157627	0.0173415	0.000443329	4.19657e-06	9.23703e-07	0.000114658	0.0309385	0.0045995	0.000573603	0.293449	0.000358793	0.0727668	2.86702e-05	0.000528764	0.38703	0.0512875	0.00180492	0.000146027	1.83668e-05	0.000526692	0.069142
Biosynthesis of terpenoids and polyketides	Terpenoid backbone biosynthesis	C10-C20 isoprenoid biosynthesis, archaea	idsA; geranylgeranyl diphosphate synthase, type I [EC:2.5.1.1 2.5.1.10 2.5.1.29]	K13787	0.453527	-0.464101	0.595037	-0.187105	0.288942	0.620102	0.272992	0.642298	0.686894	0.648325	0.453021	0.407035	0.471527	0.30712	0.000386725	0.0182191	5.85799e-05	0.151983	0.0652643	3.56093e-06	0.0911204	6.6378e-07	4.85379e-08	2.53558e-07	0.00677093	0.00243029	0.00236929	0.0492402	0.00122786	0.049142	0.000285465	0.222091	0.215572	1.73908e-05	0.198072	6.37172e-06	1.15804e-06	2.23247e-06	0.0461833	0.0139491	0.00799456	0.104436
Biosynthesis of terpenoids and polyketides	Terpenoid backbone biosynthesis	C10-C20 isoprenoid biosynthesis, bacteria	idsA; geranylgeranyl diphosphate synthase, type I [EC:2.5.1.1 2.5.1.10 2.5.1.29]	K13787	0.453527	-0.464101	0.595037	-0.187105	0.288942	0.620102	0.272992	0.642298	0.686894	0.648325	0.453021	0.407035	0.471527	0.30712	0.000386725	0.0182191	5.85799e-05	0.151983	0.0652643	3.56093e-06	0.0911204	6.6378e-07	4.85379e-08	2.53558e-07	0.00677093	0.00243029	0.00236929	0.0492402	0.00122786	0.049142	0.000285465	0.222091	0.215572	1.73908e-05	0.198072	6.37172e-06	1.15804e-06	2.23247e-06	0.0461833	0.0139491	0.00799456	0.104436
Biosynthesis of terpenoids and polyketides	Terpenoid backbone biosynthesis	C5 isoprenoid biosynthesis, mevalonate pathway	E2.3.1.9, atoB; acetyl-CoA C-acetyltransferase [EC:2.3.1.9]	K00626	-0.473183	-0.32684	-0.33785	-0.548459	-0.16043	-0.317263	-0.494497	-0.289623	-0.319929	-0.301635	-0.128046	-0.08709	-0.280521	-0.458329	4.19394e-12	2.62e-07	9.19824e-10	2.22667e-30	0.0268699	8.93039e-07	1.50742e-12	4.22896e-06	0.000104648	3.09774e-09	0.0356994	0.0994558	2.44172e-08	1.70898e-11	7.88178e-11	1.98799e-06	1.6654e-08	6.43998e-29	0.107625	4.78076e-06	5.28666e-11	3.53392e-05	0.000799493	5.03552e-08	0.145743	0.275826	2.11997e-07	1.02447e-10
Biosynthesis of terpenoids and polyketides	Terpenoid backbone biosynthesis	C5 isoprenoid biosynthesis, mevalonate pathway, archaea	ubiX, bsdB, PAD1; flavin prenyltransferase [EC:2.5.1.129]	K03186	0.573779	0.558452	0.810963	-0.01629	0.549422	0.96319	0.779426	0.704662	0.557962	0.786478	0.35769	0.477577	0.803331	1.1518	1.84973e-07	0.000558488	6.49446e-12	0.885904	0.00364955	1.37069e-17	9.5584e-08	3.53202e-09	5.39455e-05	1.32883e-13	0.0172084	0.000262203	3.28183e-10	3.02635e-30	1.56927e-06	0.00200929	2.02346e-10	0.955621	0.0231224	4.88405e-16	8.62717e-07	5.63857e-08	0.000471124	6.7257e-12	0.0883111	0.00215074	3.7289e-09	9.62813e-29
Biosynthesis of terpenoids and polyketides	Terpenoid backbone biosynthesis	C5 isoprenoid biosynthesis, mevalonate pathway, archaea	E2.3.1.9, atoB; acetyl-CoA C-acetyltransferase [EC:2.3.1.9]	K00626	-0.473183	-0.32684	-0.33785	-0.548459	-0.16043	-0.317263	-0.494497	-0.289623	-0.319929	-0.301635	-0.128046	-0.08709	-0.280521	-0.458329	4.19394e-12	2.62e-07	9.19824e-10	2.22667e-30	0.0268699	8.93039e-07	1.50742e-12	4.22896e-06	0.000104648	3.09774e-09	0.0356994	0.0994558	2.44172e-08	1.70898e-11	7.88178e-11	1.98799e-06	1.6654e-08	6.43998e-29	0.107625	4.78076e-06	5.28666e-11	3.53392e-05	0.000799493	5.03552e-08	0.145743	0.275826	2.11997e-07	1.02447e-10
Carbohydrate metabolism	Central carbohydrate metabolism	Citrate cycle (TCA cycle, Krebs cycle)	DLD, lpd, pdhD; dihydrolipoamide dehydrogenase [EC:1.8.1.4]	K00382	0.283915	0.066755	0.336611	-0.223237	0.321981	0.35837	0.290141	0.376283	0.386723	0.331766	0.230857	0.224475	0.449552	0.494469	1.69247e-09	0.378299	2.18747e-11	1.32095e-06	2.42723e-10	4.03225e-11	6.20523e-08	1.33415e-15	4.32045e-17	8.79494e-13	4.90777e-07	3.29832e-07	6.64696e-28	1.38732e-26	2.19775e-08	0.606312	5.94084e-10	5.62477e-06	2.03979e-08	5.2057e-10	5.84315e-07	9.74148e-14	3.4363e-15	3.80317e-11	2.41821e-05	7.49527e-06	1.85035e-25	2.6983e-25
Carbohydrate metabolism	Central carbohydrate metabolism	Citrate cycle (TCA cycle, Krebs cycle)	IDH3; isocitrate dehydrogenase (NAD+) [EC:1.1.1.41]	K00030	-0.828353	-0.98131	-0.606933	-0.866184	-0.197103	-0.949155	-0.791967	-0.554713	-0.512309	-0.468245	-0.196989	-0.215757	-0.478863	-1.15928	3.29542e-06	3.7171e-12	2.92911e-08	8.34752e-23	0.0839177	6.34759e-10	6.58933e-10	8.7635e-08	0.00175626	1.4934e-08	0.0751291	0.0231988	1.00626e-07	1.65768e-11	2.03858e-05	7.19825e-11	3.10626e-07	6.10507e-22	0.257344	6.26877e-09	9.94877e-09	9.93196e-07	0.00757249	1.57545e-07	0.258506	0.084764	7.39585e-07	9.95057e-11
Carbohydrate metabolism	Central carbohydrate metabolism	Citrate cycle (TCA cycle, Krebs cycle)	sdhA, frdA; succinate dehydrogenase / fumarate reductase, flavoprotein subunit [EC:1.3.5.1 1.3.5.4]	K00239	0.429881	-0.0487	0.589139	-0.213387	0.417033	0.362271	0.217069	0.506832	0.537817	0.473137	0.297689	0.246224	0.480379	0.541467	2.72847e-14	0.40894	4.73907e-24	0.00013009	1.20697e-09	1.63054e-06	0.000103008	8.70988e-20	5.46077e-22	6.52783e-20	3.08108e-05	0.0001577	3.37051e-18	2.68324e-24	8.21121e-13	0.645732	2.65944e-21	0.000480049	9.2687e-08	8.34762e-06	0.000415138	1.43681e-17	4.05371e-19	6.18616e-18	0.000868552	0.00147872	1.0572e-16	4.39381e-23
Carbohydrate metabolism	Central carbohydrate metabolism	Citrate cycle (TCA cycle, Krebs cycle)	sdhB, frdB; succinate dehydrogenase / fumarate reductase, iron-sulfur subunit [EC:1.3.5.1 1.3.5.4]	K00240	0.463023	-0.049322	0.621849	-0.210881	0.440365	0.385556	0.234586	0.542452	0.567312	0.507283	0.341125	0.280194	0.51242	0.563002	1.13722e-14	0.421332	6.74796e-24	0.000352705	6.98748e-09	7.65764e-07	6.75234e-05	7.35083e-21	2.12718e-22	3.25955e-20	3.28278e-06	3.53878e-05	2.16039e-18	2.53857e-23	3.69722e-13	0.661245	3.33949e-21	0.00122922	4.64511e-07	4.1594e-06	0.000278986	1.90084e-18	1.89489e-19	3.22623e-18	0.000121846	0.000419194	6.9501e-17	3.73161e-22
Carbohydrate metabolism	Central carbohydrate metabolism	Citrate cycle (TCA cycle, Krebs cycle)	sdhC, frdC; succinate dehydrogenase / fumarate reductase, cytochrome b subunit	K00241	0.394302	0.023489	0.490039	-0.240994	0.404447	0.358093	0.101792	0.282944	0.433489	0.286218	0.305253	0.112707	0.393276	0.564426	1.02575e-05	0.818917	6.10025e-08	0.00772262	1.85977e-06	0.000105187	0.33168	0.00965598	2.75086e-05	0.0041239	0.000931562	0.240625	0.00113378	9.80061e-09	4.53096e-05	0.843538	5.85571e-07	0.0206959	3.98241e-05	0.000366019	0.506099	0.0336524	0.000277202	0.0133487	0.0106678	0.520013	0.00424357	4.44068e-08
Carbohydrate metabolism	Central carbohydrate metabolism	Citrate cycle (TCA cycle, Krebs cycle)	sucC; succinyl-CoA synthetase beta subunit [EC:6.2.1.5]	K01903	0.394531	-0.45418	0.483162	-0.348609	0.385827	0.214015	0.146866	0.51382	0.570067	0.50806	0.308684	0.20307	0.453277	0.418664	3.94189e-07	2.0367e-05	4.47211e-10	5.93496e-06	2.65826e-06	0.0435916	0.0682394	1.8175e-14	5.80251e-19	2.29522e-14	0.000785382	0.0150809	1.0876e-10	1.66308e-09	3.1185e-06	9.32318e-05	9.12338e-09	2.4163e-05	4.99573e-05	0.0991103	0.15258	9.63708e-13	6.62677e-17	1.31063e-12	0.00940348	0.0618512	1.27143e-09	8.1501e-09
Carbohydrate metabolism	Central carbohydrate metabolism	Citrate cycle (TCA cycle, Krebs cycle)	sucD; succinyl-CoA synthetase alpha subunit [EC:6.2.1.5]	K01902	0.394531	-0.45418	0.483162	-0.348609	0.385827	0.214015	0.146866	0.51382	0.570067	0.50806	0.308684	0.20307	0.453277	0.418664	3.94189e-07	2.0367e-05	4.47211e-10	5.93496e-06	2.65826e-06	0.0435916	0.0682394	1.8175e-14	5.80251e-19	2.29522e-14	0.000785382	0.0150809	1.0876e-10	1.66308e-09	3.1185e-06	9.32318e-05	9.12338e-09	2.4163e-05	4.99573e-05	0.0991103	0.15258	9.63708e-13	6.62677e-17	1.31063e-12	0.00940348	0.0618512	1.27143e-09	8.1501e-09
Carbohydrate metabolism	Central carbohydrate metabolism	Citrate cycle, first carbon oxidation, oxaloacetate => 2-oxoglutarate	IDH3; isocitrate dehydrogenase (NAD+) [EC:1.1.1.41]	K00030	-0.828353	-0.98131	-0.606933	-0.866184	-0.197103	-0.949155	-0.791967	-0.554713	-0.512309	-0.468245	-0.196989	-0.215757	-0.478863	-1.15928	3.29542e-06	3.7171e-12	2.92911e-08	8.34752e-23	0.0839177	6.34759e-10	6.58933e-10	8.7635e-08	0.00175626	1.4934e-08	0.0751291	0.0231988	1.00626e-07	1.65768e-11	2.03858e-05	7.19825e-11	3.10626e-07	6.10507e-22	0.257344	6.26877e-09	9.94877e-09	9.93196e-07	0.00757249	1.57545e-07	0.258506	0.084764	7.39585e-07	9.95057e-11
Carbohydrate metabolism	Central carbohydrate metabolism	Citrate cycle, second carbon oxidation, 2-oxoglutarate => oxaloacetate	DLD, lpd, pdhD; dihydrolipoamide dehydrogenase [EC:1.8.1.4]	K00382	0.283915	0.066755	0.336611	-0.223237	0.321981	0.35837	0.290141	0.376283	0.386723	0.331766	0.230857	0.224475	0.449552	0.494469	1.69247e-09	0.378299	2.18747e-11	1.32095e-06	2.42723e-10	4.03225e-11	6.20523e-08	1.33415e-15	4.32045e-17	8.79494e-13	4.90777e-07	3.29832e-07	6.64696e-28	1.38732e-26	2.19775e-08	0.606312	5.94084e-10	5.62477e-06	2.03979e-08	5.2057e-10	5.84315e-07	9.74148e-14	3.4363e-15	3.80317e-11	2.41821e-05	7.49527e-06	1.85035e-25	2.6983e-25
Carbohydrate metabolism	Central carbohydrate metabolism	Citrate cycle, second carbon oxidation, 2-oxoglutarate => oxaloacetate	sdhA, frdA; succinate dehydrogenase / fumarate reductase, flavoprotein subunit [EC:1.3.5.1 1.3.5.4]	K00239	0.429881	-0.0487	0.589139	-0.213387	0.417033	0.362271	0.217069	0.506832	0.537817	0.473137	0.297689	0.246224	0.480379	0.541467	2.72847e-14	0.40894	4.73907e-24	0.00013009	1.20697e-09	1.63054e-06	0.000103008	8.70988e-20	5.46077e-22	6.52783e-20	3.08108e-05	0.0001577	3.37051e-18	2.68324e-24	8.21121e-13	0.645732	2.65944e-21	0.000480049	9.2687e-08	8.34762e-06	0.000415138	1.43681e-17	4.05371e-19	6.18616e-18	0.000868552	0.00147872	1.0572e-16	4.39381e-23
Carbohydrate metabolism	Central carbohydrate metabolism	Citrate cycle, second carbon oxidation, 2-oxoglutarate => oxaloacetate	sdhB, frdB; succinate dehydrogenase / fumarate reductase, iron-sulfur subunit [EC:1.3.5.1 1.3.5.4]	K00240	0.463023	-0.049322	0.621849	-0.210881	0.440365	0.385556	0.234586	0.542452	0.567312	0.507283	0.341125	0.280194	0.51242	0.563002	1.13722e-14	0.421332	6.74796e-24	0.000352705	6.98748e-09	7.65764e-07	6.75234e-05	7.35083e-21	2.12718e-22	3.25955e-20	3.28278e-06	3.53878e-05	2.16039e-18	2.53857e-23	3.69722e-13	0.661245	3.33949e-21	0.00122922	4.64511e-07	4.1594e-06	0.000278986	1.90084e-18	1.89489e-19	3.22623e-18	0.000121846	0.000419194	6.9501e-17	3.73161e-22
Carbohydrate metabolism	Central carbohydrate metabolism	Citrate cycle, second carbon oxidation, 2-oxoglutarate => oxaloacetate	sdhC, frdC; succinate dehydrogenase / fumarate reductase, cytochrome b subunit	K00241	0.394302	0.023489	0.490039	-0.240994	0.404447	0.358093	0.101792	0.282944	0.433489	0.286218	0.305253	0.112707	0.393276	0.564426	1.02575e-05	0.818917	6.10025e-08	0.00772262	1.85977e-06	0.000105187	0.33168	0.00965598	2.75086e-05	0.0041239	0.000931562	0.240625	0.00113378	9.80061e-09	4.53096e-05	0.843538	5.85571e-07	0.0206959	3.98241e-05	0.000366019	0.506099	0.0336524	0.000277202	0.0133487	0.0106678	0.520013	0.00424357	4.44068e-08
Carbohydrate metabolism	Central carbohydrate metabolism	Citrate cycle, second carbon oxidation, 2-oxoglutarate => oxaloacetate	sucC; succinyl-CoA synthetase beta subunit [EC:6.2.1.5]	K01903	0.394531	-0.45418	0.483162	-0.348609	0.385827	0.214015	0.146866	0.51382	0.570067	0.50806	0.308684	0.20307	0.453277	0.418664	3.94189e-07	2.0367e-05	4.47211e-10	5.93496e-06	2.65826e-06	0.0435916	0.0682394	1.8175e-14	5.80251e-19	2.29522e-14	0.000785382	0.0150809	1.0876e-10	1.66308e-09	3.1185e-06	9.32318e-05	9.12338e-09	2.4163e-05	4.99573e-05	0.0991103	0.15258	9.63708e-13	6.62677e-17	1.31063e-12	0.00940348	0.0618512	1.27143e-09	8.1501e-09
Carbohydrate metabolism	Central carbohydrate metabolism	Citrate cycle, second carbon oxidation, 2-oxoglutarate => oxaloacetate	sucD; succinyl-CoA synthetase alpha subunit [EC:6.2.1.5]	K01902	0.394531	-0.45418	0.483162	-0.348609	0.385827	0.214015	0.146866	0.51382	0.570067	0.50806	0.308684	0.20307	0.453277	0.418664	3.94189e-07	2.0367e-05	4.47211e-10	5.93496e-06	2.65826e-06	0.0435916	0.0682394	1.8175e-14	5.80251e-19	2.29522e-14	0.000785382	0.0150809	1.0876e-10	1.66308e-09	3.1185e-06	9.32318e-05	9.12338e-09	2.4163e-05	4.99573e-05	0.0991103	0.15258	9.63708e-13	6.62677e-17	1.31063e-12	0.00940348	0.0618512	1.27143e-09	8.1501e-09
Carbohydrate metabolism	Central carbohydrate metabolism	Entner-Doudoroff pathway, glucose-6P => glyceraldehyde-3P + pyruvate	eda; 2-dehydro-3-deoxyphosphogluconate aldolase / (4S)-4-hydroxy-2-oxoglutarate aldolase [EC:4.1.2.14 4.1.3.42]	K01625	-0.414575	-0.437621	-0.375807	-0.568189	-0.107863	-0.31104	-0.381721	-0.327956	-0.219189	-0.300802	-0.064521	-0.103333	-0.195035	-0.396656	5.27202e-11	4.89468e-15	2.06545e-13	9.6275e-28	0.117342	1.09452e-07	1.32578e-13	2.12997e-09	0.00294717	4.17112e-10	0.229889	0.0646903	3.9168e-05	1.69408e-14	8.92835e-10	2.62661e-13	1.12189e-11	1.58194e-26	0.32732	6.99425e-07	7.02978e-12	4.43312e-08	0.0114046	9.82971e-09	0.536931	0.194158	0.00020524	1.26177e-13
Carbohydrate metabolism	Central carbohydrate metabolism	Entner-Doudoroff pathway, glucose-6P => glyceraldehyde-3P + pyruvate	PGLS, pgl, devB; 6-phosphogluconolactonase [EC:3.1.1.31]	K01057	0.410219	-0.183263	0.497646	-0.258596	0.341227	0.220778	0.14223	0.452441	0.509922	0.404385	0.31081	0.250128	0.413811	0.401681	6.67939e-09	0.00633836	1.91178e-14	0.000127108	3.70974e-06	0.0100888	0.0708783	1.54788e-12	8.67565e-18	4.04939e-11	0.00018946	0.00127702	1.79045e-10	1.11771e-09	8.10627e-08	0.0187706	1.3516e-12	0.000469434	6.50519e-05	0.027086	0.157374	5.30326e-11	7.29082e-16	1.26126e-09	0.00325812	0.00781298	2.06597e-09	5.61883e-09
Carbohydrate metabolism	Central carbohydrate metabolism	Gluconeogenesis, oxaloacetate => fructose-6P	ALDO; fructose-bisphosphate aldolase, class I [EC:4.1.2.13]	K01623	0.398437	0.626866	0.243732	0.138674	0.725714	1.2792	0.947831	0.80117	1.11291	0.756493	0.947758	0.728323	1.18526	0.601348	0.157405	0.0119598	0.391165	0.575557	0.0123372	4.82689e-07	0.000353408	0.00304569	1.7166e-05	0.00353877	0.000161805	0.00886372	3.47838e-06	0.0878329	0.264959	0.0339459	0.704223	0.690234	0.0658871	2.78845e-06	0.00130089	0.0128583	0.000186028	0.0116926	0.00297802	0.0420437	2.11072e-05	0.157111
Carbohydrate metabolism	Central carbohydrate metabolism	Glycolysis (Embden-Meyerhof pathway), glucose => pyruvate	ALDO; fructose-bisphosphate aldolase, class I [EC:4.1.2.13]	K01623	0.398437	0.626866	0.243732	0.138674	0.725714	1.2792	0.947831	0.80117	1.11291	0.756493	0.947758	0.728323	1.18526	0.601348	0.157405	0.0119598	0.391165	0.575557	0.0123372	4.82689e-07	0.000353408	0.00304569	1.7166e-05	0.00353877	0.000161805	0.00886372	3.47838e-06	0.0878329	0.264959	0.0339459	0.704223	0.690234	0.0658871	2.78845e-06	0.00130089	0.0128583	0.000186028	0.0116926	0.00297802	0.0420437	2.11072e-05	0.157111
Carbohydrate metabolism	Central carbohydrate metabolism	Glycolysis (Embden-Meyerhof pathway), glucose => pyruvate	ppgK; polyphosphate glucokinase [EC:2.7.1.63]	K00886	0.743901	-0.169928	0.980894	-0.02419	0.627813	0.523078	0.542002	1.04695	0.927772	0.989097	0.494	0.685557	0.798781	0.66518	3.16061e-05	0.489541	2.47407e-07	0.898295	0.00331796	0.0273873	0.00965087	2.74601e-09	5.301e-08	7.8352e-09	0.0336398	0.000222158	5.74795e-05	0.00148368	0.000119633	0.728748	1.82502e-06	0.955621	0.0214799	0.0655471	0.0268153	4.82848e-08	1.15804e-06	9.38769e-08	0.139508	0.00188116	0.000278276	0.00406416
Carbohydrate metabolism	Central carbohydrate metabolism	Glycolysis (Embden-Meyerhof pathway), glucose => pyruvate	pfkC; ADP-dependent phosphofructokinase/glucokinase [EC:2.7.1.146 2.7.1.147]	K00918	-1.1299	0.020799	-0.713268	-0.25423	-1.03249	0.359295	-1.00916	-0.783242	-0.716208	-0.280941	-1.13975	-0.474513	-0.394397	-1.89123	1.14333e-10	0.867048	2.1246e-08	0.156487	1.17139e-07	0.0281725	1.53382e-05	1.14093e-07	0.000429775	0.0365804	1.99082e-11	1.4536e-07	0.00037816	0.0108514	1.82522e-09	0.883108	2.45792e-07	0.227924	5.1657e-06	0.0672031	7.35375e-05	1.22746e-06	0.0024636	0.0933156	1.77342e-09	3.95997e-06	0.00159501	0.0263104
Carbohydrate metabolism	Central carbohydrate metabolism	Glycolysis (Embden-Meyerhof pathway), glucose => pyruvate	pgi1; glucose-6-phosphate isomerase, archaeal [EC:5.3.1.9]	K06859	-0.867825	-1.05561	-0.64138	-0.905342	-0.20443	-1.01175	-0.83705	-0.575481	-0.532978	-0.493977	-0.205986	-0.225172	-0.496917	-1.24748	7.18602e-06	7.84309e-12	2.52651e-08	2.58931e-23	0.0780261	2.60984e-09	1.11129e-09	7.95927e-08	0.0014835	5.02296e-09	0.0683488	0.0207949	5.54859e-08	3.60562e-10	3.38335e-05	1.29382e-10	2.82032e-07	1.95471e-22	0.247527	2.17683e-08	1.49537e-08	9.35371e-07	0.00663519	6.90502e-08	0.240653	0.0786252	4.2173e-07	1.91869e-09
Carbohydrate metabolism	Central carbohydrate metabolism	Pentose phosphate pathway (Pentose phosphate cycle)	pgi1; glucose-6-phosphate isomerase, archaeal [EC:5.3.1.9]	K06859	-0.867825	-1.05561	-0.64138	-0.905342	-0.20443	-1.01175	-0.83705	-0.575481	-0.532978	-0.493977	-0.205986	-0.225172	-0.496917	-1.24748	7.18602e-06	7.84309e-12	2.52651e-08	2.58931e-23	0.0780261	2.60984e-09	1.11129e-09	7.95927e-08	0.0014835	5.02296e-09	0.0683488	0.0207949	5.54859e-08	3.60562e-10	3.38335e-05	1.29382e-10	2.82032e-07	1.95471e-22	0.247527	2.17683e-08	1.49537e-08	9.35371e-07	0.00663519	6.90502e-08	0.240653	0.0786252	4.2173e-07	1.91869e-09
Carbohydrate metabolism	Central carbohydrate metabolism	Pentose phosphate pathway (Pentose phosphate cycle)	PGLS, pgl, devB; 6-phosphogluconolactonase [EC:3.1.1.31]	K01057	0.410219	-0.183263	0.497646	-0.258596	0.341227	0.220778	0.14223	0.452441	0.509922	0.404385	0.31081	0.250128	0.413811	0.401681	6.67939e-09	0.00633836	1.91178e-14	0.000127108	3.70974e-06	0.0100888	0.0708783	1.54788e-12	8.67565e-18	4.04939e-11	0.00018946	0.00127702	1.79045e-10	1.11771e-09	8.10627e-08	0.0187706	1.3516e-12	0.000469434	6.50519e-05	0.027086	0.157374	5.30326e-11	7.29082e-16	1.26126e-09	0.00325812	0.00781298	2.06597e-09	5.61883e-09
Carbohydrate metabolism	Central carbohydrate metabolism	Pentose phosphate pathway, archaea, fructose 6P => ribose 5P	hxlA; 3-hexulose-6-phosphate synthase [EC:4.1.2.43]	K08093	-0.857721	-1.04777	-0.623849	-0.918948	-0.194184	-1.00815	-0.840289	-0.563371	-0.534428	-0.492159	-0.200634	-0.222069	-0.489183	-1.11308	7.23881e-06	3.87094e-12	3.03848e-08	1.93942e-24	0.087376	2.18342e-09	1.18616e-09	6.65528e-08	0.00141566	4.66814e-09	0.0719286	0.0199007	3.84242e-08	7.87403e-09	3.40102e-05	7.43154e-11	3.20696e-07	1.64537e-23	0.263909	1.85238e-08	1.57236e-08	7.9047e-07	0.00642731	6.45711e-08	0.250289	0.0758884	3.09478e-07	3.62303e-08
Carbohydrate metabolism	Central carbohydrate metabolism	Pentose phosphate pathway, archaea, fructose 6P => ribose 5P	hxlB; 6-phospho-3-hexuloisomerase [EC:5.3.1.27]	K08094	-0.770757	-0.952811	-0.608162	-0.877112	-0.199001	-0.916612	-0.824058	-0.531511	-0.48852	-0.476997	-0.216091	-0.23039	-0.480782	-0.961641	9.381e-07	1.82801e-13	1.56472e-09	6.73974e-27	0.0574964	1.75507e-09	6.35306e-11	1.75484e-08	0.000628556	6.23452e-10	0.0381198	0.0072878	6.90217e-09	1.16861e-09	6.98712e-06	6.46187e-12	2.62003e-08	6.80698e-26	0.197295	1.51788e-08	1.40082e-09	2.45787e-07	0.00339756	1.40245e-08	0.152822	0.035514	6.78638e-08	5.86146e-09
Carbohydrate metabolism	Central carbohydrate metabolism	Pentose phosphate pathway, oxidative phase, glucose 6P => ribulose 5P	PGLS, pgl, devB; 6-phosphogluconolactonase [EC:3.1.1.31]	K01057	0.410219	-0.183263	0.497646	-0.258596	0.341227	0.220778	0.14223	0.452441	0.509922	0.404385	0.31081	0.250128	0.413811	0.401681	6.67939e-09	0.00633836	1.91178e-14	0.000127108	3.70974e-06	0.0100888	0.0708783	1.54788e-12	8.67565e-18	4.04939e-11	0.00018946	0.00127702	1.79045e-10	1.11771e-09	8.10627e-08	0.0187706	1.3516e-12	0.000469434	6.50519e-05	0.027086	0.157374	5.30326e-11	7.29082e-16	1.26126e-09	0.00325812	0.00781298	2.06597e-09	5.61883e-09
Carbohydrate metabolism	Central carbohydrate metabolism	Pyruvate oxidation, pyruvate => acetyl-CoA	DLD, lpd, pdhD; dihydrolipoamide dehydrogenase [EC:1.8.1.4]	K00382	0.283915	0.066755	0.336611	-0.223237	0.321981	0.35837	0.290141	0.376283	0.386723	0.331766	0.230857	0.224475	0.449552	0.494469	1.69247e-09	0.378299	2.18747e-11	1.32095e-06	2.42723e-10	4.03225e-11	6.20523e-08	1.33415e-15	4.32045e-17	8.79494e-13	4.90777e-07	3.29832e-07	6.64696e-28	1.38732e-26	2.19775e-08	0.606312	5.94084e-10	5.62477e-06	2.03979e-08	5.2057e-10	5.84315e-07	9.74148e-14	3.4363e-15	3.80317e-11	2.41821e-05	7.49527e-06	1.85035e-25	2.6983e-25
Carbohydrate metabolism	Central carbohydrate metabolism	Semi-phosphorylative Entner-Doudoroff pathway, gluconate => glycerate-3P	eda; 2-dehydro-3-deoxyphosphogluconate aldolase / (4S)-4-hydroxy-2-oxoglutarate aldolase [EC:4.1.2.14 4.1.3.42]	K01625	-0.414575	-0.437621	-0.375807	-0.568189	-0.107863	-0.31104	-0.381721	-0.327956	-0.219189	-0.300802	-0.064521	-0.103333	-0.195035	-0.396656	5.27202e-11	4.89468e-15	2.06545e-13	9.6275e-28	0.117342	1.09452e-07	1.32578e-13	2.12997e-09	0.00294717	4.17112e-10	0.229889	0.0646903	3.9168e-05	1.69408e-14	8.92835e-10	2.62661e-13	1.12189e-11	1.58194e-26	0.32732	6.99425e-07	7.02978e-12	4.43312e-08	0.0114046	9.82971e-09	0.536931	0.194158	0.00020524	1.26177e-13
Carbohydrate metabolism	Other carbohydrate metabolism	Ascorbate degradation, ascorbate => D-xylulose-5P	ulaG; L-ascorbate 6-phosphate lactonase [EC:3.1.1.-]	K03476	-1.11817	-0.740958	-0.995482	-0.432553	-0.923688	-0.086358	-0.439801	-0.653352	-0.405168	-0.325848	-0.187885	-0.39296	-0.209401	-0.32795	4.73862e-22	7.95148e-07	1.40417e-16	4.00375e-06	2.17564e-15	0.502703	0.00359543	9.09267e-10	0.000137154	0.00550213	0.16735	0.000767376	0.0119881	0.00524014	6.80832e-20	5.34177e-06	1.69032e-14	1.64508e-05	2.76866e-13	0.814789	0.0111441	2.14279e-08	0.000980549	0.0168545	0.448656	0.00501944	0.0347625	0.0133598
Carbohydrate metabolism	Other carbohydrate metabolism	D-Galacturonate degradation (bacteria), D-galacturonate => pyruvate + D-glyceraldehyde 3P	eda; 2-dehydro-3-deoxyphosphogluconate aldolase / (4S)-4-hydroxy-2-oxoglutarate aldolase [EC:4.1.2.14 4.1.3.42]	K01625	-0.414575	-0.437621	-0.375807	-0.568189	-0.107863	-0.31104	-0.381721	-0.327956	-0.219189	-0.300802	-0.064521	-0.103333	-0.195035	-0.396656	5.27202e-11	4.89468e-15	2.06545e-13	9.6275e-28	0.117342	1.09452e-07	1.32578e-13	2.12997e-09	0.00294717	4.17112e-10	0.229889	0.0646903	3.9168e-05	1.69408e-14	8.92835e-10	2.62661e-13	1.12189e-11	1.58194e-26	0.32732	6.99425e-07	7.02978e-12	4.43312e-08	0.0114046	9.82971e-09	0.536931	0.194158	0.00020524	1.26177e-13
Carbohydrate metabolism	Other carbohydrate metabolism	D-Glucuronate degradation, D-glucuronate => pyruvate + D-glyceraldehyde 3P	eda; 2-dehydro-3-deoxyphosphogluconate aldolase / (4S)-4-hydroxy-2-oxoglutarate aldolase [EC:4.1.2.14 4.1.3.42]	K01625	-0.414575	-0.437621	-0.375807	-0.568189	-0.107863	-0.31104	-0.381721	-0.327956	-0.219189	-0.300802	-0.064521	-0.103333	-0.195035	-0.396656	5.27202e-11	4.89468e-15	2.06545e-13	9.6275e-28	0.117342	1.09452e-07	1.32578e-13	2.12997e-09	0.00294717	4.17112e-10	0.229889	0.0646903	3.9168e-05	1.69408e-14	8.92835e-10	2.62661e-13	1.12189e-11	1.58194e-26	0.32732	6.99425e-07	7.02978e-12	4.43312e-08	0.0114046	9.82971e-09	0.536931	0.194158	0.00020524	1.26177e-13
Carbohydrate metabolism	Other carbohydrate metabolism	D-Glucuronate degradation, D-glucuronate => pyruvate + D-glyceraldehyde 3P	uxuB; fructuronate reductase [EC:1.1.1.57]	K00040	0.235839	0.730945	0.326948	0.378589	0.365087	0.528295	0.494046	0.488604	0.248028	0.268611	0.117868	0.41603	0.615594	0.810221	0.00239712	2.20364e-16	5.57076e-05	1.28199e-06	1.74251e-07	9.354e-16	1.76364e-07	6.8087e-09	0.000440882	0.00500623	0.230636	1.7209e-12	5.04848e-22	1.18239e-16	0.00638945	1.58306e-14	0.000273563	5.46932e-06	7.0556e-06	2.63688e-14	1.48212e-06	1.03501e-07	0.00251432	0.0155602	0.538007	1.56426e-10	3.21228e-20	1.02658e-15
Carbohydrate metabolism	Other carbohydrate metabolism	Ethylmalonyl pathway	E2.3.1.9, atoB; acetyl-CoA C-acetyltransferase [EC:2.3.1.9]	K00626	-0.473183	-0.32684	-0.33785	-0.548459	-0.16043	-0.317263	-0.494497	-0.289623	-0.319929	-0.301635	-0.128046	-0.08709	-0.280521	-0.458329	4.19394e-12	2.62e-07	9.19824e-10	2.22667e-30	0.0268699	8.93039e-07	1.50742e-12	4.22896e-06	0.000104648	3.09774e-09	0.0356994	0.0994558	2.44172e-08	1.70898e-11	7.88178e-11	1.98799e-06	1.6654e-08	6.43998e-29	0.107625	4.78076e-06	5.28666e-11	3.53392e-05	0.000799493	5.03552e-08	0.145743	0.275826	2.11997e-07	1.02447e-10
Carbohydrate metabolism	Other carbohydrate metabolism	Ethylmalonyl pathway	MUT; methylmalonyl-CoA mutase [EC:5.4.99.2]	K01847	0.39491	0.023004	0.490097	-0.240359	0.404943	0.35736	0.101493	0.282614	0.434833	0.286617	0.304276	0.112976	0.3925	0.564144	1.03656e-05	0.822945	6.68208e-08	0.00798432	1.89182e-06	0.000113313	0.333998	0.00976103	2.7407e-05	0.00413975	0.000995696	0.240244	0.00120559	1.03301e-08	4.56662e-05	0.846512	6.29217e-07	0.0213202	3.98282e-05	0.00039033	0.507722	0.0339123	0.000276804	0.0133903	0.0111991	0.51951	0.0044673	4.63814e-08
Carbohydrate metabolism	Other carbohydrate metabolism	Glycogen biosynthesis, glucose-1P => glycogen/starch	K16153; glycogen phosphorylase/synthase [EC:2.4.1.1 2.4.1.11]	K16153	0.963565	0.711507	1.45282	0.231311	0.720987	1.31782	0.803908	1.24214	0.934572	1.27045	0.657917	0.51281	1.16196	1.52054	3.26523e-06	0.00306895	6.72367e-12	0.297547	0.214389	1.39318e-09	0.00150613	2.02804e-08	3.74641e-05	8.82762e-10	0.0026953	0.0355774	1.96695e-06	1.45614e-13	2.02836e-05	0.00959909	2.02346e-10	0.40233	0.5055	1.22633e-08	0.00496175	2.71259e-07	0.000350556	1.73208e-08	0.0215963	0.117672	1.21847e-05	9.94734e-13
Carbohydrate metabolism	Other carbohydrate metabolism	Glycogen degradation, glycogen => glucose-6P	K16153; glycogen phosphorylase/synthase [EC:2.4.1.1 2.4.1.11]	K16153	0.963565	0.711507	1.45282	0.231311	0.720987	1.31782	0.803908	1.24214	0.934572	1.27045	0.657917	0.51281	1.16196	1.52054	3.26523e-06	0.00306895	6.72367e-12	0.297547	0.214389	1.39318e-09	0.00150613	2.02804e-08	3.74641e-05	8.82762e-10	0.0026953	0.0355774	1.96695e-06	1.45614e-13	2.02836e-05	0.00959909	2.02346e-10	0.40233	0.5055	1.22633e-08	0.00496175	2.71259e-07	0.000350556	1.73208e-08	0.0215963	0.117672	1.21847e-05	9.94734e-13
Carbohydrate metabolism	Other carbohydrate metabolism	Glycogen degradation, glycogen => glucose-6P	glgX; glycogen debranching enzyme [EC:3.2.1.196]	K02438	0.246185	0.317968	0.485146	0.046163	0.214493	0.447206	0.323392	0.524572	0.368348	0.428403	0.262242	0.349955	0.483756	0.615096	0.000172761	1.12687e-06	3.90962e-13	0.467463	0.0126832	1.27348e-09	1.84191e-08	3.92995e-19	2.36451e-08	1.19147e-09	0.00253441	1.16505e-08	1.57655e-12	2.95298e-15	0.000583822	7.26349e-06	1.74134e-11	0.59505	0.0675184	1.1671e-08	1.89675e-07	5.47e-17	6.70798e-07	2.21117e-08	0.0209819	4.11835e-07	2.35636e-11	2.34449e-14
Carbohydrate metabolism	Other carbohydrate metabolism	Inositol phosphate metabolism, Ins(1,3,4,5)P4 => Ins(1,3,4)P3 => myo-inositol	E3.1.3.25, IMPA, suhB; myo-inositol-1(or 4)-monophosphatase [EC:3.1.3.25]	K01092	0.211015	0.158548	0.420145	-0.114617	0.382785	0.354582	0.264892	0.452799	0.375978	0.394721	0.184453	0.221	0.475412	0.557009	2.6058e-05	0.00445025	2.50343e-19	0.0143573	5.83852e-14	1.50008e-10	4.82099e-11	1.05938e-27	3.16523e-20	8.34597e-26	4.18043e-05	2.13821e-07	2.40093e-41	9.402e-26	0.000102258	0.0134109	5.06831e-17	0.0364579	6.50119e-12	1.67452e-09	1.11257e-09	1.57282e-24	1.01917e-17	9.78235e-24	0.00114231	5.26165e-06	1.06938e-37	1.73762e-24
Carbohydrate metabolism	Other carbohydrate metabolism	Malonate semialdehyde pathway, propanoyl-CoA => acetyl-CoA	ACADS, bcd; butyryl-CoA dehydrogenase [EC:1.3.8.1]	K00248	-0.537938	-0.537788	-0.492143	-0.607698	-0.117491	-0.609544	-0.606476	-0.405323	-0.350508	-0.390334	-0.190483	-0.161057	-0.354087	-0.476043	9.82997e-10	2.24115e-14	5.16106e-14	1.51083e-24	0.12424	1.48143e-13	3.68389e-15	1.8822e-09	0.000156037	3.30947e-13	0.00892093	0.00391401	5.63691e-10	7.55836e-09	1.3725e-08	9.73807e-13	3.23766e-12	1.2916e-23	0.342734	2.85641e-12	4.10201e-13	3.93582e-08	0.00109275	1.55814e-11	0.0569252	0.0207289	6.2767e-09	3.49221e-08
Carbohydrate metabolism	Other carbohydrate metabolism	Nucleotide sugar biosynthesis, glucose => UDP-glucose	ppgK; polyphosphate glucokinase [EC:2.7.1.63]	K00886	0.743901	-0.169928	0.980894	-0.02419	0.627813	0.523078	0.542002	1.04695	0.927772	0.989097	0.494	0.685557	0.798781	0.66518	3.16061e-05	0.489541	2.47407e-07	0.898295	0.00331796	0.0273873	0.00965087	2.74601e-09	5.301e-08	7.8352e-09	0.0336398	0.000222158	5.74795e-05	0.00148368	0.000119633	0.728748	1.82502e-06	0.955621	0.0214799	0.0655471	0.0268153	4.82848e-08	1.15804e-06	9.38769e-08	0.139508	0.00188116	0.000278276	0.00406416
Carbohydrate metabolism	Other carbohydrate metabolism	Photorespiration	DLD, lpd, pdhD; dihydrolipoamide dehydrogenase [EC:1.8.1.4]	K00382	0.283915	0.066755	0.336611	-0.223237	0.321981	0.35837	0.290141	0.376283	0.386723	0.331766	0.230857	0.224475	0.449552	0.494469	1.69247e-09	0.378299	2.18747e-11	1.32095e-06	2.42723e-10	4.03225e-11	6.20523e-08	1.33415e-15	4.32045e-17	8.79494e-13	4.90777e-07	3.29832e-07	6.64696e-28	1.38732e-26	2.19775e-08	0.606312	5.94084e-10	5.62477e-06	2.03979e-08	5.2057e-10	5.84315e-07	9.74148e-14	3.4363e-15	3.80317e-11	2.41821e-05	7.49527e-06	1.85035e-25	2.6983e-25
Carbohydrate metabolism	Other carbohydrate metabolism	Photorespiration	gcvH, GCSH; glycine cleavage system H protein	K02437	0.425571	0.055199	0.565235	-0.192347	0.408783	0.443312	0.333901	0.502351	0.54139	0.476876	0.349687	0.326906	0.525627	0.546788	3.75572e-15	0.366016	1.05101e-22	0.000464766	2.70161e-08	1.30755e-10	5.65522e-11	5.09477e-22	1.62787e-23	6.8958e-20	8.85867e-09	5.19561e-09	2.34228e-23	2.86457e-27	1.52073e-13	0.590023	4.25562e-20	0.00160969	1.44976e-06	1.53259e-09	1.26574e-09	1.74555e-19	2.41685e-20	6.39873e-18	6.16508e-07	2.02993e-07	1.9684e-21	6.2238e-26
Carbohydrate metabolism	Other carbohydrate metabolism	Photorespiration	GLDC, gcvP; glycine dehydrogenase [EC:1.4.4.2]	K00281	0.448332	-0.312952	0.535245	-0.435939	0.531848	0.441064	0.054276	0.408507	0.550048	0.434573	0.329496	-0.045607	0.477984	0.71789	0.000108397	0.0448873	3.29722e-05	0.000578187	1.30531e-05	0.000660063	0.735254	0.00561165	3.26828e-05	0.00108191	0.00839217	0.75324	0.00448383	6.86845e-08	0.000376893	0.111318	0.000171052	0.00198248	0.000172518	0.00205302	0.772181	0.021772	0.000319815	0.00406651	0.0544651	0.865342	0.0143271	2.75853e-07
Carbohydrate metabolism	Other carbohydrate metabolism	Propanoyl-CoA metabolism, propanoyl-CoA => succinyl-CoA	bccA, pccA; acetyl-CoA/propionyl-CoA carboxylase, biotin carboxylase, biotin carboxyl carrier protein [EC:6.4.1.2 6.4.1.3 6.3.4.14]	K11263	1.14855	-0.169928	0.981422	-0.02419	0.627813	0.523078	0.542002	1.04695	0.955917	0.989097	0.494	0.685557	0.798781	0.66518	8.17051e-11	0.489541	2.45714e-07	0.898295	0.00331796	0.0273873	0.00965087	2.74601e-09	2.22152e-08	7.8352e-09	0.0336398	0.000222158	5.74795e-05	0.00148368	1.32333e-09	0.728748	1.82502e-06	0.955621	0.0214799	0.0655471	0.0268153	4.82848e-08	6.4046e-07	9.38769e-08	0.139508	0.00188116	0.000278276	0.00406416
Carbohydrate metabolism	Other carbohydrate metabolism	Propanoyl-CoA metabolism, propanoyl-CoA => succinyl-CoA	MUT; methylmalonyl-CoA mutase [EC:5.4.99.2]	K01847	0.39491	0.023004	0.490097	-0.240359	0.404943	0.35736	0.101493	0.282614	0.434833	0.286617	0.304276	0.112976	0.3925	0.564144	1.03656e-05	0.822945	6.68208e-08	0.00798432	1.89182e-06	0.000113313	0.333998	0.00976103	2.7407e-05	0.00413975	0.000995696	0.240244	0.00120559	1.03301e-08	4.56662e-05	0.846512	6.29217e-07	0.0213202	3.98282e-05	0.00039033	0.507722	0.0339123	0.000276804	0.0133903	0.0111991	0.51951	0.0044673	4.63814e-08
Carbohydrate metabolism	Other carbohydrate metabolism	Undecaprenylphosphate alpha-L-Ara4N biosynthesis, UDP-GlcA => undecaprenyl phosphate alpha-L-Ara4N	arnC, pmrF; undecaprenyl-phosphate 4-deoxy-4-formamido-L-arabinose transferase [EC:2.4.2.53]	K10012	-0.047817	0.463676	0.52132	0.107766	-0.112296	0.534872	0.311634	0.280577	0.155905	0.205573	0.405749	0.364762	0.388344	0.71231	0.66097	4.07772e-05	1.28375e-08	0.207278	0.189003	7.17059e-07	0.000429357	0.0139658	0.253561	0.195316	0.00444333	3.75993e-05	8.99172e-05	1.28654e-17	0.918839	0.000177192	1.66734e-07	0.291235	0.471272	3.93808e-06	0.00156111	0.0470526	0.43287	0.404435	0.0329135	0.000438984	0.000417614	1.20384e-16
Energy metabolism	ATP synthesis	NADH:quinone oxidoreductase, prokaryotes	nuoA; NADH-quinone oxidoreductase subunit A [EC:1.6.5.3]	K00330	0.394912	0.024931	0.492007	-0.239405	0.406644	0.358093	0.101507	0.284036	0.433953	0.287622	0.305978	0.113099	0.394388	0.566376	9.7619e-06	0.807978	5.51138e-08	0.00811138	1.63375e-06	0.000105187	0.333288	0.00922042	2.66514e-05	0.00394692	0.000919923	0.238858	0.00109894	8.31372e-09	4.36541e-05	0.834006	5.35603e-07	0.0215561	3.69376e-05	0.000366019	0.507163	0.0327755	0.000273515	0.012873	0.0106678	0.517448	0.004141	3.8096e-08
Energy metabolism	ATP synthesis	NADH:quinone oxidoreductase, prokaryotes	nuoB; NADH-quinone oxidoreductase subunit B [EC:1.6.5.3]	K00331	0.39452	0.024629	0.491372	-0.239502	0.405868	0.358093	0.101507	0.283449	0.433656	0.287526	0.305253	0.113099	0.394167	0.56581	1.00526e-05	0.810218	5.67184e-08	0.00807181	1.69509e-06	0.000105187	0.333288	0.0093962	2.7378e-05	0.00395092	0.000931562	0.238858	0.00110404	8.69492e-09	4.45072e-05	0.83535	5.45624e-07	0.0215023	3.75618e-05	0.000366019	0.507163	0.0329619	0.000276804	0.012873	0.0106678	0.517448	0.00414272	3.96795e-08
Energy metabolism	ATP synthesis	NADH:quinone oxidoreductase, prokaryotes	nuoH; NADH-quinone oxidoreductase subunit H [EC:1.6.5.3]	K00337	0.392064	0.022084	0.489159	-0.242252	0.405765	0.355245	0.102771	0.290766	0.431105	0.307337	0.30313	0.110853	0.405224	0.619772	1.28972e-05	0.830383	7.95183e-08	0.00777164	2.04005e-06	0.000131323	0.331302	0.00725053	3.29029e-05	0.00201994	0.00110223	0.251228	0.000968022	7.58891e-11	5.59883e-05	0.852587	7.31766e-07	0.0207897	4.07462e-05	0.000448208	0.505869	0.0268221	0.000320677	0.0070674	0.0121966	0.535905	0.00369458	4.30586e-10
Energy metabolism	ATP synthesis	NADH:quinone oxidoreductase, prokaryotes	nuoI; NADH-quinone oxidoreductase subunit I [EC:1.6.5.3]	K00338	0.394912	0.024931	0.492007	-0.239405	0.406644	0.358093	0.101507	0.284036	0.433953	0.287622	0.305978	0.113099	0.394388	0.566376	9.7619e-06	0.807978	5.51138e-08	0.00811138	1.63375e-06	0.000105187	0.333288	0.00922042	2.66514e-05	0.00394692	0.000919923	0.238858	0.00109894	8.31372e-09	4.36541e-05	0.834006	5.35603e-07	0.0215561	3.69376e-05	0.000366019	0.507163	0.0327755	0.000273515	0.012873	0.0106678	0.517448	0.004141	3.8096e-08
Energy metabolism	ATP synthesis	NADH:quinone oxidoreductase, prokaryotes	nuoJ; NADH-quinone oxidoreductase subunit J [EC:1.6.5.3]	K00339	0.394912	0.024931	0.492007	-0.239405	0.406644	0.358093	0.101507	0.284036	0.433953	0.287622	0.305978	0.113099	0.394388	0.566376	9.7619e-06	0.807978	5.51138e-08	0.00811138	1.63375e-06	0.000105187	0.333288	0.00922042	2.66514e-05	0.00394692	0.000919923	0.238858	0.00109894	8.31372e-09	4.36541e-05	0.834006	5.35603e-07	0.0215561	3.69376e-05	0.000366019	0.507163	0.0327755	0.000273515	0.012873	0.0106678	0.517448	0.004141	3.8096e-08
Energy metabolism	ATP synthesis	NADH:quinone oxidoreductase, prokaryotes	nuoK; NADH-quinone oxidoreductase subunit K [EC:1.6.5.3]	K00340	0.39452	0.024629	0.491372	-0.239502	0.405868	0.358093	0.101507	0.283449	0.433656	0.287526	0.305253	0.113099	0.394167	0.56581	1.00526e-05	0.810218	5.67184e-08	0.00807181	1.69509e-06	0.000105187	0.333288	0.0093962	2.7378e-05	0.00395092	0.000931562	0.238858	0.00110404	8.69492e-09	4.45072e-05	0.83535	5.45624e-07	0.0215023	3.75618e-05	0.000366019	0.507163	0.0329619	0.000276804	0.012873	0.0106678	0.517448	0.00414272	3.96795e-08
Energy metabolism	ATP synthesis	NADH:quinone oxidoreductase, prokaryotes	nuoM; NADH-quinone oxidoreductase subunit M [EC:1.6.5.3]	K00342	0.394912	0.024931	0.492007	-0.239405	0.406644	0.358093	0.101507	0.284036	0.433953	0.287622	0.305978	0.113099	0.394388	0.566376	9.7619e-06	0.807978	5.51138e-08	0.00811138	1.63375e-06	0.000105187	0.333288	0.00922042	2.66514e-05	0.00394692	0.000919923	0.238858	0.00109894	8.31372e-09	4.36541e-05	0.834006	5.35603e-07	0.0215561	3.69376e-05	0.000366019	0.507163	0.0327755	0.000273515	0.012873	0.0106678	0.517448	0.004141	3.8096e-08
Energy metabolism	ATP synthesis	NADH:quinone oxidoreductase, prokaryotes	nuoN; NADH-quinone oxidoreductase subunit N [EC:1.6.5.3]	K00343	0.39452	0.024629	0.491372	-0.239502	0.405868	0.358093	0.101507	0.283449	0.433656	0.287526	0.305253	0.113099	0.394167	0.56581	1.00526e-05	0.810218	5.67184e-08	0.00807181	1.69509e-06	0.000105187	0.333288	0.0093962	2.7378e-05	0.00395092	0.000931562	0.238858	0.00110404	8.69492e-09	4.45072e-05	0.83535	5.45624e-07	0.0215023	3.75618e-05	0.000366019	0.507163	0.0329619	0.000276804	0.012873	0.0106678	0.517448	0.00414272	3.96795e-08
Energy metabolism	ATP synthesis	Succinate dehydrogenase, prokaryotes	sdhA, frdA; succinate dehydrogenase / fumarate reductase, flavoprotein subunit [EC:1.3.5.1 1.3.5.4]	K00239	0.429881	-0.0487	0.589139	-0.213387	0.417033	0.362271	0.217069	0.506832	0.537817	0.473137	0.297689	0.246224	0.480379	0.541467	2.72847e-14	0.40894	4.73907e-24	0.00013009	1.20697e-09	1.63054e-06	0.000103008	8.70988e-20	5.46077e-22	6.52783e-20	3.08108e-05	0.0001577	3.37051e-18	2.68324e-24	8.21121e-13	0.645732	2.65944e-21	0.000480049	9.2687e-08	8.34762e-06	0.000415138	1.43681e-17	4.05371e-19	6.18616e-18	0.000868552	0.00147872	1.0572e-16	4.39381e-23
Energy metabolism	ATP synthesis	Succinate dehydrogenase, prokaryotes	sdhB, frdB; succinate dehydrogenase / fumarate reductase, iron-sulfur subunit [EC:1.3.5.1 1.3.5.4]	K00240	0.463023	-0.049322	0.621849	-0.210881	0.440365	0.385556	0.234586	0.542452	0.567312	0.507283	0.341125	0.280194	0.51242	0.563002	1.13722e-14	0.421332	6.74796e-24	0.000352705	6.98748e-09	7.65764e-07	6.75234e-05	7.35083e-21	2.12718e-22	3.25955e-20	3.28278e-06	3.53878e-05	2.16039e-18	2.53857e-23	3.69722e-13	0.661245	3.33949e-21	0.00122922	4.64511e-07	4.1594e-06	0.000278986	1.90084e-18	1.89489e-19	3.22623e-18	0.000121846	0.000419194	6.9501e-17	3.73161e-22
Energy metabolism	ATP synthesis	Succinate dehydrogenase, prokaryotes	sdhC, frdC; succinate dehydrogenase / fumarate reductase, cytochrome b subunit	K00241	0.394302	0.023489	0.490039	-0.240994	0.404447	0.358093	0.101792	0.282944	0.433489	0.286218	0.305253	0.112707	0.393276	0.564426	1.02575e-05	0.818917	6.10025e-08	0.00772262	1.85977e-06	0.000105187	0.33168	0.00965598	2.75086e-05	0.0041239	0.000931562	0.240625	0.00113378	9.80061e-09	4.53096e-05	0.843538	5.85571e-07	0.0206959	3.98241e-05	0.000366019	0.506099	0.0336524	0.000277202	0.0133487	0.0106678	0.520013	0.00424357	4.44068e-08
Energy metabolism	Carbon fixation	Dicarboxylate-hydroxybutyrate cycle	E2.3.1.9, atoB; acetyl-CoA C-acetyltransferase [EC:2.3.1.9]	K00626	-0.473183	-0.32684	-0.33785	-0.548459	-0.16043	-0.317263	-0.494497	-0.289623	-0.319929	-0.301635	-0.128046	-0.08709	-0.280521	-0.458329	4.19394e-12	2.62e-07	9.19824e-10	2.22667e-30	0.0268699	8.93039e-07	1.50742e-12	4.22896e-06	0.000104648	3.09774e-09	0.0356994	0.0994558	2.44172e-08	1.70898e-11	7.88178e-11	1.98799e-06	1.6654e-08	6.43998e-29	0.107625	4.78076e-06	5.28666e-11	3.53392e-05	0.000799493	5.03552e-08	0.145743	0.275826	2.11997e-07	1.02447e-10
Energy metabolism	Carbon fixation	Dicarboxylate-hydroxybutyrate cycle	sdhA, frdA; succinate dehydrogenase / fumarate reductase, flavoprotein subunit [EC:1.3.5.1 1.3.5.4]	K00239	0.429881	-0.0487	0.589139	-0.213387	0.417033	0.362271	0.217069	0.506832	0.537817	0.473137	0.297689	0.246224	0.480379	0.541467	2.72847e-14	0.40894	4.73907e-24	0.00013009	1.20697e-09	1.63054e-06	0.000103008	8.70988e-20	5.46077e-22	6.52783e-20	3.08108e-05	0.0001577	3.37051e-18	2.68324e-24	8.21121e-13	0.645732	2.65944e-21	0.000480049	9.2687e-08	8.34762e-06	0.000415138	1.43681e-17	4.05371e-19	6.18616e-18	0.000868552	0.00147872	1.0572e-16	4.39381e-23
Energy metabolism	Carbon fixation	Dicarboxylate-hydroxybutyrate cycle	sdhB, frdB; succinate dehydrogenase / fumarate reductase, iron-sulfur subunit [EC:1.3.5.1 1.3.5.4]	K00240	0.463023	-0.049322	0.621849	-0.210881	0.440365	0.385556	0.234586	0.542452	0.567312	0.507283	0.341125	0.280194	0.51242	0.563002	1.13722e-14	0.421332	6.74796e-24	0.000352705	6.98748e-09	7.65764e-07	6.75234e-05	7.35083e-21	2.12718e-22	3.25955e-20	3.28278e-06	3.53878e-05	2.16039e-18	2.53857e-23	3.69722e-13	0.661245	3.33949e-21	0.00122922	4.64511e-07	4.1594e-06	0.000278986	1.90084e-18	1.89489e-19	3.22623e-18	0.000121846	0.000419194	6.9501e-17	3.73161e-22
Energy metabolism	Carbon fixation	Dicarboxylate-hydroxybutyrate cycle	sdhC, frdC; succinate dehydrogenase / fumarate reductase, cytochrome b subunit	K00241	0.394302	0.023489	0.490039	-0.240994	0.404447	0.358093	0.101792	0.282944	0.433489	0.286218	0.305253	0.112707	0.393276	0.564426	1.02575e-05	0.818917	6.10025e-08	0.00772262	1.85977e-06	0.000105187	0.33168	0.00965598	2.75086e-05	0.0041239	0.000931562	0.240625	0.00113378	9.80061e-09	4.53096e-05	0.843538	5.85571e-07	0.0206959	3.98241e-05	0.000366019	0.506099	0.0336524	0.000277202	0.0133487	0.0106678	0.520013	0.00424357	4.44068e-08
Energy metabolism	Carbon fixation	Dicarboxylate-hydroxybutyrate cycle	sucC; succinyl-CoA synthetase beta subunit [EC:6.2.1.5]	K01903	0.394531	-0.45418	0.483162	-0.348609	0.385827	0.214015	0.146866	0.51382	0.570067	0.50806	0.308684	0.20307	0.453277	0.418664	3.94189e-07	2.0367e-05	4.47211e-10	5.93496e-06	2.65826e-06	0.0435916	0.0682394	1.8175e-14	5.80251e-19	2.29522e-14	0.000785382	0.0150809	1.0876e-10	1.66308e-09	3.1185e-06	9.32318e-05	9.12338e-09	2.4163e-05	4.99573e-05	0.0991103	0.15258	9.63708e-13	6.62677e-17	1.31063e-12	0.00940348	0.0618512	1.27143e-09	8.1501e-09
Energy metabolism	Carbon fixation	Dicarboxylate-hydroxybutyrate cycle	sucD; succinyl-CoA synthetase alpha subunit [EC:6.2.1.5]	K01902	0.394531	-0.45418	0.483162	-0.348609	0.385827	0.214015	0.146866	0.51382	0.570067	0.50806	0.308684	0.20307	0.453277	0.418664	3.94189e-07	2.0367e-05	4.47211e-10	5.93496e-06	2.65826e-06	0.0435916	0.0682394	1.8175e-14	5.80251e-19	2.29522e-14	0.000785382	0.0150809	1.0876e-10	1.66308e-09	3.1185e-06	9.32318e-05	9.12338e-09	2.4163e-05	4.99573e-05	0.0991103	0.15258	9.63708e-13	6.62677e-17	1.31063e-12	0.00940348	0.0618512	1.27143e-09	8.1501e-09
Energy metabolism	Carbon fixation	Hydroxypropionate bi-cycle	MUT; methylmalonyl-CoA mutase [EC:5.4.99.2]	K01847	0.39491	0.023004	0.490097	-0.240359	0.404943	0.35736	0.101493	0.282614	0.434833	0.286617	0.304276	0.112976	0.3925	0.564144	1.03656e-05	0.822945	6.68208e-08	0.00798432	1.89182e-06	0.000113313	0.333998	0.00976103	2.7407e-05	0.00413975	0.000995696	0.240244	0.00120559	1.03301e-08	4.56662e-05	0.846512	6.29217e-07	0.0213202	3.98282e-05	0.00039033	0.507722	0.0339123	0.000276804	0.0133903	0.0111991	0.51951	0.0044673	4.63814e-08
Energy metabolism	Carbon fixation	Hydroxypropionate bi-cycle	sdhA, frdA; succinate dehydrogenase / fumarate reductase, flavoprotein subunit [EC:1.3.5.1 1.3.5.4]	K00239	0.429881	-0.0487	0.589139	-0.213387	0.417033	0.362271	0.217069	0.506832	0.537817	0.473137	0.297689	0.246224	0.480379	0.541467	2.72847e-14	0.40894	4.73907e-24	0.00013009	1.20697e-09	1.63054e-06	0.000103008	8.70988e-20	5.46077e-22	6.52783e-20	3.08108e-05	0.0001577	3.37051e-18	2.68324e-24	8.21121e-13	0.645732	2.65944e-21	0.000480049	9.2687e-08	8.34762e-06	0.000415138	1.43681e-17	4.05371e-19	6.18616e-18	0.000868552	0.00147872	1.0572e-16	4.39381e-23
Energy metabolism	Carbon fixation	Hydroxypropionate bi-cycle	sdhB, frdB; succinate dehydrogenase / fumarate reductase, iron-sulfur subunit [EC:1.3.5.1 1.3.5.4]	K00240	0.463023	-0.049322	0.621849	-0.210881	0.440365	0.385556	0.234586	0.542452	0.567312	0.507283	0.341125	0.280194	0.51242	0.563002	1.13722e-14	0.421332	6.74796e-24	0.000352705	6.98748e-09	7.65764e-07	6.75234e-05	7.35083e-21	2.12718e-22	3.25955e-20	3.28278e-06	3.53878e-05	2.16039e-18	2.53857e-23	3.69722e-13	0.661245	3.33949e-21	0.00122922	4.64511e-07	4.1594e-06	0.000278986	1.90084e-18	1.89489e-19	3.22623e-18	0.000121846	0.000419194	6.9501e-17	3.73161e-22
Energy metabolism	Carbon fixation	Hydroxypropionate bi-cycle	sdhC, frdC; succinate dehydrogenase / fumarate reductase, cytochrome b subunit	K00241	0.394302	0.023489	0.490039	-0.240994	0.404447	0.358093	0.101792	0.282944	0.433489	0.286218	0.305253	0.112707	0.393276	0.564426	1.02575e-05	0.818917	6.10025e-08	0.00772262	1.85977e-06	0.000105187	0.33168	0.00965598	2.75086e-05	0.0041239	0.000931562	0.240625	0.00113378	9.80061e-09	4.53096e-05	0.843538	5.85571e-07	0.0206959	3.98241e-05	0.000366019	0.506099	0.0336524	0.000277202	0.0133487	0.0106678	0.520013	0.00424357	4.44068e-08
Energy metabolism	Carbon fixation	Hydroxypropionate-hydroxybutylate cycle	E2.3.1.9, atoB; acetyl-CoA C-acetyltransferase [EC:2.3.1.9]	K00626	-0.473183	-0.32684	-0.33785	-0.548459	-0.16043	-0.317263	-0.494497	-0.289623	-0.319929	-0.301635	-0.128046	-0.08709	-0.280521	-0.458329	4.19394e-12	2.62e-07	9.19824e-10	2.22667e-30	0.0268699	8.93039e-07	1.50742e-12	4.22896e-06	0.000104648	3.09774e-09	0.0356994	0.0994558	2.44172e-08	1.70898e-11	7.88178e-11	1.98799e-06	1.6654e-08	6.43998e-29	0.107625	4.78076e-06	5.28666e-11	3.53392e-05	0.000799493	5.03552e-08	0.145743	0.275826	2.11997e-07	1.02447e-10
Energy metabolism	Carbon fixation	Incomplete reductive citrate cycle, acetyl-CoA => oxoglutarate	sucC; succinyl-CoA synthetase beta subunit [EC:6.2.1.5]	K01903	0.394531	-0.45418	0.483162	-0.348609	0.385827	0.214015	0.146866	0.51382	0.570067	0.50806	0.308684	0.20307	0.453277	0.418664	3.94189e-07	2.0367e-05	4.47211e-10	5.93496e-06	2.65826e-06	0.0435916	0.0682394	1.8175e-14	5.80251e-19	2.29522e-14	0.000785382	0.0150809	1.0876e-10	1.66308e-09	3.1185e-06	9.32318e-05	9.12338e-09	2.4163e-05	4.99573e-05	0.0991103	0.15258	9.63708e-13	6.62677e-17	1.31063e-12	0.00940348	0.0618512	1.27143e-09	8.1501e-09
Energy metabolism	Carbon fixation	Incomplete reductive citrate cycle, acetyl-CoA => oxoglutarate	sucD; succinyl-CoA synthetase alpha subunit [EC:6.2.1.5]	K01902	0.394531	-0.45418	0.483162	-0.348609	0.385827	0.214015	0.146866	0.51382	0.570067	0.50806	0.308684	0.20307	0.453277	0.418664	3.94189e-07	2.0367e-05	4.47211e-10	5.93496e-06	2.65826e-06	0.0435916	0.0682394	1.8175e-14	5.80251e-19	2.29522e-14	0.000785382	0.0150809	1.0876e-10	1.66308e-09	3.1185e-06	9.32318e-05	9.12338e-09	2.4163e-05	4.99573e-05	0.0991103	0.15258	9.63708e-13	6.62677e-17	1.31063e-12	0.00940348	0.0618512	1.27143e-09	8.1501e-09
Energy metabolism	Carbon fixation	Phosphate acetyltransferase-acetate kinase pathway, acetyl-CoA => acetate	pta; phosphate acetyltransferase [EC:2.3.1.8]	K13788	0.743901	-0.169928	0.980894	-0.023932	0.627813	0.523078	0.542343	1.04695	0.927772	0.98911	0.494	0.685557	0.798781	0.66518	3.16061e-05	0.489541	2.47407e-07	0.89934	0.00331796	0.0273873	0.00960755	2.74601e-09	5.301e-08	7.83389e-09	0.0336398	0.000222158	5.74795e-05	0.00148368	0.000119633	0.728748	1.82502e-06	0.955621	0.0214799	0.0655471	0.0268153	4.82848e-08	1.15804e-06	9.38769e-08	0.139508	0.00188116	0.000278276	0.00406416
Energy metabolism	Carbon fixation	Reductive acetyl-CoA pathway (Wood-Ljungdahl pathway)	acsB; acetyl-CoA synthase [EC:2.3.1.169]	K14138	-0.803005	0.812152	1.44832	0.908224	1.52642	2.45299	2.02428	0.772253	2.52424	2.21163	1.56988	1.50024	1.10159	1.24923	0.147139	0.169706	0.00167673	0.0531386	0.00846062	4.28065e-07	0.000307103	0.248751	1.20664e-07	1.55529e-06	0.0115876	0.000865248	0.0521956	0.00763359	0.2493	0.31534	0.0059841	0.122315	0.0477006	2.49555e-06	0.00114463	0.556325	1.91942e-06	1.14123e-05	0.0697448	0.00557715	0.12741	0.0190797
Energy metabolism	Carbon fixation	Reductive acetyl-CoA pathway (Wood-Ljungdahl pathway)	acsE; 5-methyltetrahydrofolate corrinoid/iron sulfur protein methyltransferase [EC:2.1.1.258]	K15023	-1.18721	0.801624	1.14043	0.702505	1.15681	2.12972	1.66364	0.799301	2.1696	1.84439	1.46008	1.15962	1.00488	1.05261	0.0200643	0.0784735	0.00523499	0.0898097	0.0323746	7.49997e-07	0.00132834	0.136515	3.21779e-07	5.65419e-06	0.00299524	0.00340148	0.0317711	0.00866772	0.0411826	0.175273	0.0167025	0.194275	0.123987	4.09374e-06	0.00446187	0.34217	4.69903e-06	3.87442e-05	0.0234248	0.0184984	0.0829961	0.0214597
Energy metabolism	Carbon fixation	Reductive acetyl-CoA pathway (Wood-Ljungdahl pathway)	cdhD, acsD; acetyl-CoA decarbonylase/synthase complex subunit delta [EC:2.1.1.245]	K00194	-0.803005	0.812152	1.44832	0.908224	1.52642	2.45299	2.02428	0.772253	2.52424	2.21163	1.56988	1.50024	1.10159	1.24923	0.147139	0.169706	0.00167673	0.0531386	0.00846062	4.28065e-07	0.000307103	0.248751	1.20664e-07	1.55529e-06	0.0115876	0.000865248	0.0521956	0.00763359	0.2493	0.31534	0.0059841	0.122315	0.0477006	2.49555e-06	0.00114463	0.556325	1.91942e-06	1.14123e-05	0.0697448	0.00557715	0.12741	0.0190797
Energy metabolism	Carbon fixation	Reductive acetyl-CoA pathway (Wood-Ljungdahl pathway)	cdhE, acsC; acetyl-CoA decarbonylase/synthase complex subunit gamma [EC:2.1.1.245]	K00197	-1.18721	0.801624	1.14043	0.702505	1.15681	2.12972	1.66364	0.799301	2.1696	1.84439	1.46008	1.15962	1.00488	1.05261	0.0200643	0.0784735	0.00523499	0.0898097	0.0323746	7.49997e-07	0.00132834	0.136515	3.21779e-07	5.65419e-06	0.00299524	0.00340148	0.0317711	0.00866772	0.0411826	0.175273	0.0167025	0.194275	0.123987	4.09374e-06	0.00446187	0.34217	4.69903e-06	3.87442e-05	0.0234248	0.0184984	0.0829961	0.0214597
Energy metabolism	Carbon fixation	Reductive acetyl-CoA pathway (Wood-Ljungdahl pathway)	cooS, acsA; anaerobic carbon-monoxide dehydrogenase catalytic subunit [EC:1.2.7.4]	K00198	-0.064455	0.844329	0.392049	0.306493	0.715666	1.29676	0.767697	0.273713	1.08905	0.854457	0.599284	0.35537	0.592568	0.274637	0.79827	7.37318e-05	0.0298008	0.0996812	0.000204529	3.907e-09	0.00339104	0.253069	6.3009e-07	1.86423e-05	0.00795697	0.0739433	0.00223319	0.264776	0.990381	0.000307204	0.0776214	0.211879	0.00193824	3.01591e-08	0.0105546	0.557453	8.80641e-06	0.00011828	0.0523938	0.218543	0.00759285	0.408491
Energy metabolism	Carbon fixation	Reductive citrate cycle (Arnon-Buchanan cycle)	sdhA, frdA; succinate dehydrogenase / fumarate reductase, flavoprotein subunit [EC:1.3.5.1 1.3.5.4]	K00239	0.429881	-0.0487	0.589139	-0.213387	0.417033	0.362271	0.217069	0.506832	0.537817	0.473137	0.297689	0.246224	0.480379	0.541467	2.72847e-14	0.40894	4.73907e-24	0.00013009	1.20697e-09	1.63054e-06	0.000103008	8.70988e-20	5.46077e-22	6.52783e-20	3.08108e-05	0.0001577	3.37051e-18	2.68324e-24	8.21121e-13	0.645732	2.65944e-21	0.000480049	9.2687e-08	8.34762e-06	0.000415138	1.43681e-17	4.05371e-19	6.18616e-18	0.000868552	0.00147872	1.0572e-16	4.39381e-23
Energy metabolism	Carbon fixation	Reductive citrate cycle (Arnon-Buchanan cycle)	sdhB, frdB; succinate dehydrogenase / fumarate reductase, iron-sulfur subunit [EC:1.3.5.1 1.3.5.4]	K00240	0.463023	-0.049322	0.621849	-0.210881	0.440365	0.385556	0.234586	0.542452	0.567312	0.507283	0.341125	0.280194	0.51242	0.563002	1.13722e-14	0.421332	6.74796e-24	0.000352705	6.98748e-09	7.65764e-07	6.75234e-05	7.35083e-21	2.12718e-22	3.25955e-20	3.28278e-06	3.53878e-05	2.16039e-18	2.53857e-23	3.69722e-13	0.661245	3.33949e-21	0.00122922	4.64511e-07	4.1594e-06	0.000278986	1.90084e-18	1.89489e-19	3.22623e-18	0.000121846	0.000419194	6.9501e-17	3.73161e-22
Energy metabolism	Carbon fixation	Reductive citrate cycle (Arnon-Buchanan cycle)	sdhC, frdC; succinate dehydrogenase / fumarate reductase, cytochrome b subunit	K00241	0.394302	0.023489	0.490039	-0.240994	0.404447	0.358093	0.101792	0.282944	0.433489	0.286218	0.305253	0.112707	0.393276	0.564426	1.02575e-05	0.818917	6.10025e-08	0.00772262	1.85977e-06	0.000105187	0.33168	0.00965598	2.75086e-05	0.0041239	0.000931562	0.240625	0.00113378	9.80061e-09	4.53096e-05	0.843538	5.85571e-07	0.0206959	3.98241e-05	0.000366019	0.506099	0.0336524	0.000277202	0.0133487	0.0106678	0.520013	0.00424357	4.44068e-08
Energy metabolism	Carbon fixation	Reductive citrate cycle (Arnon-Buchanan cycle)	sucC; succinyl-CoA synthetase beta subunit [EC:6.2.1.5]	K01903	0.394531	-0.45418	0.483162	-0.348609	0.385827	0.214015	0.146866	0.51382	0.570067	0.50806	0.308684	0.20307	0.453277	0.418664	3.94189e-07	2.0367e-05	4.47211e-10	5.93496e-06	2.65826e-06	0.0435916	0.0682394	1.8175e-14	5.80251e-19	2.29522e-14	0.000785382	0.0150809	1.0876e-10	1.66308e-09	3.1185e-06	9.32318e-05	9.12338e-09	2.4163e-05	4.99573e-05	0.0991103	0.15258	9.63708e-13	6.62677e-17	1.31063e-12	0.00940348	0.0618512	1.27143e-09	8.1501e-09
Energy metabolism	Carbon fixation	Reductive citrate cycle (Arnon-Buchanan cycle)	sucD; succinyl-CoA synthetase alpha subunit [EC:6.2.1.5]	K01902	0.394531	-0.45418	0.483162	-0.348609	0.385827	0.214015	0.146866	0.51382	0.570067	0.50806	0.308684	0.20307	0.453277	0.418664	3.94189e-07	2.0367e-05	4.47211e-10	5.93496e-06	2.65826e-06	0.0435916	0.0682394	1.8175e-14	5.80251e-19	2.29522e-14	0.000785382	0.0150809	1.0876e-10	1.66308e-09	3.1185e-06	9.32318e-05	9.12338e-09	2.4163e-05	4.99573e-05	0.0991103	0.15258	9.63708e-13	6.62677e-17	1.31063e-12	0.00940348	0.0618512	1.27143e-09	8.1501e-09
Energy metabolism	Carbon fixation	Reductive pentose phosphate cycle (Calvin cycle)	ALDO; fructose-bisphosphate aldolase, class I [EC:4.1.2.13]	K01623	0.398437	0.626866	0.243732	0.138674	0.725714	1.2792	0.947831	0.80117	1.11291	0.756493	0.947758	0.728323	1.18526	0.601348	0.157405	0.0119598	0.391165	0.575557	0.0123372	4.82689e-07	0.000353408	0.00304569	1.7166e-05	0.00353877	0.000161805	0.00886372	3.47838e-06	0.0878329	0.264959	0.0339459	0.704223	0.690234	0.0658871	2.78845e-06	0.00130089	0.0128583	0.000186028	0.0116926	0.00297802	0.0420437	2.11072e-05	0.157111
Energy metabolism	Methane metabolism	Formaldehyde assimilation, ribulose monophosphate pathway	hxlA; 3-hexulose-6-phosphate synthase [EC:4.1.2.43]	K08093	-0.857721	-1.04777	-0.623849	-0.918948	-0.194184	-1.00815	-0.840289	-0.563371	-0.534428	-0.492159	-0.200634	-0.222069	-0.489183	-1.11308	7.23881e-06	3.87094e-12	3.03848e-08	1.93942e-24	0.087376	2.18342e-09	1.18616e-09	6.65528e-08	0.00141566	4.66814e-09	0.0719286	0.0199007	3.84242e-08	7.87403e-09	3.40102e-05	7.43154e-11	3.20696e-07	1.64537e-23	0.263909	1.85238e-08	1.57236e-08	7.9047e-07	0.00642731	6.45711e-08	0.250289	0.0758884	3.09478e-07	3.62303e-08
Energy metabolism	Methane metabolism	Formaldehyde assimilation, ribulose monophosphate pathway	hxlB; 6-phospho-3-hexuloisomerase [EC:5.3.1.27]	K08094	-0.770757	-0.952811	-0.608162	-0.877112	-0.199001	-0.916612	-0.824058	-0.531511	-0.48852	-0.476997	-0.216091	-0.23039	-0.480782	-0.961641	9.381e-07	1.82801e-13	1.56472e-09	6.73974e-27	0.0574964	1.75507e-09	6.35306e-11	1.75484e-08	0.000628556	6.23452e-10	0.0381198	0.0072878	6.90217e-09	1.16861e-09	6.98712e-06	6.46187e-12	2.62003e-08	6.80698e-26	0.197295	1.51788e-08	1.40082e-09	2.45787e-07	0.00339756	1.40245e-08	0.152822	0.035514	6.78638e-08	5.86146e-09
Energy metabolism	Methane metabolism	Methanogenesis, acetate => methane	cdhD, acsD; acetyl-CoA decarbonylase/synthase complex subunit delta [EC:2.1.1.245]	K00194	-0.803005	0.812152	1.44832	0.908224	1.52642	2.45299	2.02428	0.772253	2.52424	2.21163	1.56988	1.50024	1.10159	1.24923	0.147139	0.169706	0.00167673	0.0531386	0.00846062	4.28065e-07	0.000307103	0.248751	1.20664e-07	1.55529e-06	0.0115876	0.000865248	0.0521956	0.00763359	0.2493	0.31534	0.0059841	0.122315	0.0477006	2.49555e-06	0.00114463	0.556325	1.91942e-06	1.14123e-05	0.0697448	0.00557715	0.12741	0.0190797
Energy metabolism	Methane metabolism	Methanogenesis, acetate => methane	cdhE, acsC; acetyl-CoA decarbonylase/synthase complex subunit gamma [EC:2.1.1.245]	K00197	-1.18721	0.801624	1.14043	0.702505	1.15681	2.12972	1.66364	0.799301	2.1696	1.84439	1.46008	1.15962	1.00488	1.05261	0.0200643	0.0784735	0.00523499	0.0898097	0.0323746	7.49997e-07	0.00132834	0.136515	3.21779e-07	5.65419e-06	0.00299524	0.00340148	0.0317711	0.00866772	0.0411826	0.175273	0.0167025	0.194275	0.123987	4.09374e-06	0.00446187	0.34217	4.69903e-06	3.87442e-05	0.0234248	0.0184984	0.0829961	0.0214597
Energy metabolism	Methane metabolism	Methanogenesis, acetate => methane	hdrA2; heterodisulfide reductase subunit A2 [EC:1.8.7.3 1.8.98.4 1.8.98.5 1.8.98.6]	K03388	0.573258	0.38565	1.05174	-0.004905	0.707509	0.879814	0.515604	0.835005	0.599314	0.85362	0.266483	0.163277	0.783525	1.13369	6.51949e-06	0.0194434	3.25583e-15	0.972773	0.000573082	1.20272e-09	0.00203039	1.70187e-08	8.79164e-05	3.93185e-11	0.0617103	0.325146	1.32821e-06	2.48128e-20	3.17334e-05	0.051888	2.90029e-13	0.984041	0.00477104	1.1137e-08	0.00656745	2.39878e-07	0.000696761	1.25184e-09	0.22166	0.635733	8.43915e-06	2.90069e-19
Energy metabolism	Methane metabolism	Methanogenesis, acetate => methane	hdrB2; heterodisulfide reductase subunit B2 [EC:1.8.7.3 1.8.98.4 1.8.98.5 1.8.98.6]	K03389	0.573258	0.38565	1.05174	-0.004905	0.707509	0.879814	0.515604	0.835005	0.599314	0.85362	0.266483	0.163277	0.783525	1.13369	6.51949e-06	0.0194434	3.25583e-15	0.972773	0.000573082	1.20272e-09	0.00203039	1.70187e-08	8.79164e-05	3.93185e-11	0.0617103	0.325146	1.32821e-06	2.48128e-20	3.17334e-05	0.051888	2.90029e-13	0.984041	0.00477104	1.1137e-08	0.00656745	2.39878e-07	0.000696761	1.25184e-09	0.22166	0.635733	8.43915e-06	2.90069e-19
Energy metabolism	Methane metabolism	Methanogenesis, acetate => methane	hdrC2; heterodisulfide reductase subunit C2 [EC:1.8.7.3 1.8.98.4 1.8.98.5 1.8.98.6]	K03390	0.573258	0.38565	1.05174	-0.004905	0.707509	0.879814	0.515604	0.835005	0.599314	0.85362	0.266483	0.163277	0.783525	1.13369	6.51949e-06	0.0194434	3.25583e-15	0.972773	0.000573082	1.20272e-09	0.00203039	1.70187e-08	8.79164e-05	3.93185e-11	0.0617103	0.325146	1.32821e-06	2.48128e-20	3.17334e-05	0.051888	2.90029e-13	0.984041	0.00477104	1.1137e-08	0.00656745	2.39878e-07	0.000696761	1.25184e-09	0.22166	0.635733	8.43915e-06	2.90069e-19
Energy metabolism	Methane metabolism	Methanogenesis, CO2 => methane	hdrA2; heterodisulfide reductase subunit A2 [EC:1.8.7.3 1.8.98.4 1.8.98.5 1.8.98.6]	K03388	0.573258	0.38565	1.05174	-0.004905	0.707509	0.879814	0.515604	0.835005	0.599314	0.85362	0.266483	0.163277	0.783525	1.13369	6.51949e-06	0.0194434	3.25583e-15	0.972773	0.000573082	1.20272e-09	0.00203039	1.70187e-08	8.79164e-05	3.93185e-11	0.0617103	0.325146	1.32821e-06	2.48128e-20	3.17334e-05	0.051888	2.90029e-13	0.984041	0.00477104	1.1137e-08	0.00656745	2.39878e-07	0.000696761	1.25184e-09	0.22166	0.635733	8.43915e-06	2.90069e-19
Energy metabolism	Methane metabolism	Methanogenesis, CO2 => methane	hdrB2; heterodisulfide reductase subunit B2 [EC:1.8.7.3 1.8.98.4 1.8.98.5 1.8.98.6]	K03389	0.573258	0.38565	1.05174	-0.004905	0.707509	0.879814	0.515604	0.835005	0.599314	0.85362	0.266483	0.163277	0.783525	1.13369	6.51949e-06	0.0194434	3.25583e-15	0.972773	0.000573082	1.20272e-09	0.00203039	1.70187e-08	8.79164e-05	3.93185e-11	0.0617103	0.325146	1.32821e-06	2.48128e-20	3.17334e-05	0.051888	2.90029e-13	0.984041	0.00477104	1.1137e-08	0.00656745	2.39878e-07	0.000696761	1.25184e-09	0.22166	0.635733	8.43915e-06	2.90069e-19
Energy metabolism	Methane metabolism	Methanogenesis, CO2 => methane	hdrC2; heterodisulfide reductase subunit C2 [EC:1.8.7.3 1.8.98.4 1.8.98.5 1.8.98.6]	K03390	0.573258	0.38565	1.05174	-0.004905	0.707509	0.879814	0.515604	0.835005	0.599314	0.85362	0.266483	0.163277	0.783525	1.13369	6.51949e-06	0.0194434	3.25583e-15	0.972773	0.000573082	1.20272e-09	0.00203039	1.70187e-08	8.79164e-05	3.93185e-11	0.0617103	0.325146	1.32821e-06	2.48128e-20	3.17334e-05	0.051888	2.90029e-13	0.984041	0.00477104	1.1137e-08	0.00656745	2.39878e-07	0.000696761	1.25184e-09	0.22166	0.635733	8.43915e-06	2.90069e-19
Energy metabolism	Methane metabolism	Methanogenesis, methanol => methane	hdrA2; heterodisulfide reductase subunit A2 [EC:1.8.7.3 1.8.98.4 1.8.98.5 1.8.98.6]	K03388	0.573258	0.38565	1.05174	-0.004905	0.707509	0.879814	0.515604	0.835005	0.599314	0.85362	0.266483	0.163277	0.783525	1.13369	6.51949e-06	0.0194434	3.25583e-15	0.972773	0.000573082	1.20272e-09	0.00203039	1.70187e-08	8.79164e-05	3.93185e-11	0.0617103	0.325146	1.32821e-06	2.48128e-20	3.17334e-05	0.051888	2.90029e-13	0.984041	0.00477104	1.1137e-08	0.00656745	2.39878e-07	0.000696761	1.25184e-09	0.22166	0.635733	8.43915e-06	2.90069e-19
Energy metabolism	Methane metabolism	Methanogenesis, methanol => methane	hdrB2; heterodisulfide reductase subunit B2 [EC:1.8.7.3 1.8.98.4 1.8.98.5 1.8.98.6]	K03389	0.573258	0.38565	1.05174	-0.004905	0.707509	0.879814	0.515604	0.835005	0.599314	0.85362	0.266483	0.163277	0.783525	1.13369	6.51949e-06	0.0194434	3.25583e-15	0.972773	0.000573082	1.20272e-09	0.00203039	1.70187e-08	8.79164e-05	3.93185e-11	0.0617103	0.325146	1.32821e-06	2.48128e-20	3.17334e-05	0.051888	2.90029e-13	0.984041	0.00477104	1.1137e-08	0.00656745	2.39878e-07	0.000696761	1.25184e-09	0.22166	0.635733	8.43915e-06	2.90069e-19
Energy metabolism	Methane metabolism	Methanogenesis, methanol => methane	hdrC2; heterodisulfide reductase subunit C2 [EC:1.8.7.3 1.8.98.4 1.8.98.5 1.8.98.6]	K03390	0.573258	0.38565	1.05174	-0.004905	0.707509	0.879814	0.515604	0.835005	0.599314	0.85362	0.266483	0.163277	0.783525	1.13369	6.51949e-06	0.0194434	3.25583e-15	0.972773	0.000573082	1.20272e-09	0.00203039	1.70187e-08	8.79164e-05	3.93185e-11	0.0617103	0.325146	1.32821e-06	2.48128e-20	3.17334e-05	0.051888	2.90029e-13	0.984041	0.00477104	1.1137e-08	0.00656745	2.39878e-07	0.000696761	1.25184e-09	0.22166	0.635733	8.43915e-06	2.90069e-19
Energy metabolism	Methane metabolism	Methanogenesis, methylamine/dimethylamine/trimethylamine => methane	hdrA2; heterodisulfide reductase subunit A2 [EC:1.8.7.3 1.8.98.4 1.8.98.5 1.8.98.6]	K03388	0.573258	0.38565	1.05174	-0.004905	0.707509	0.879814	0.515604	0.835005	0.599314	0.85362	0.266483	0.163277	0.783525	1.13369	6.51949e-06	0.0194434	3.25583e-15	0.972773	0.000573082	1.20272e-09	0.00203039	1.70187e-08	8.79164e-05	3.93185e-11	0.0617103	0.325146	1.32821e-06	2.48128e-20	3.17334e-05	0.051888	2.90029e-13	0.984041	0.00477104	1.1137e-08	0.00656745	2.39878e-07	0.000696761	1.25184e-09	0.22166	0.635733	8.43915e-06	2.90069e-19
Energy metabolism	Methane metabolism	Methanogenesis, methylamine/dimethylamine/trimethylamine => methane	hdrB2; heterodisulfide reductase subunit B2 [EC:1.8.7.3 1.8.98.4 1.8.98.5 1.8.98.6]	K03389	0.573258	0.38565	1.05174	-0.004905	0.707509	0.879814	0.515604	0.835005	0.599314	0.85362	0.266483	0.163277	0.783525	1.13369	6.51949e-06	0.0194434	3.25583e-15	0.972773	0.000573082	1.20272e-09	0.00203039	1.70187e-08	8.79164e-05	3.93185e-11	0.0617103	0.325146	1.32821e-06	2.48128e-20	3.17334e-05	0.051888	2.90029e-13	0.984041	0.00477104	1.1137e-08	0.00656745	2.39878e-07	0.000696761	1.25184e-09	0.22166	0.635733	8.43915e-06	2.90069e-19
Energy metabolism	Methane metabolism	Methanogenesis, methylamine/dimethylamine/trimethylamine => methane	hdrC2; heterodisulfide reductase subunit C2 [EC:1.8.7.3 1.8.98.4 1.8.98.5 1.8.98.6]	K03390	0.573258	0.38565	1.05174	-0.004905	0.707509	0.879814	0.515604	0.835005	0.599314	0.85362	0.266483	0.163277	0.783525	1.13369	6.51949e-06	0.0194434	3.25583e-15	0.972773	0.000573082	1.20272e-09	0.00203039	1.70187e-08	8.79164e-05	3.93185e-11	0.0617103	0.325146	1.32821e-06	2.48128e-20	3.17334e-05	0.051888	2.90029e-13	0.984041	0.00477104	1.1137e-08	0.00656745	2.39878e-07	0.000696761	1.25184e-09	0.22166	0.635733	8.43915e-06	2.90069e-19
Energy metabolism	Nitrogen metabolism	Assimilatory nitrate reduction, nitrate => ammonia	nirA; ferredoxin-nitrite reductase [EC:1.7.7.1]	K00366	-0.785547	-0.965361	-0.613987	-0.845209	-0.217237	-0.866486	-0.746357	-0.541997	-0.482125	-0.477544	-0.199895	-0.222008	-0.465826	-0.90127	3.19352e-07	4.96848e-14	5.12398e-11	1.13165e-28	0.0328142	9.15362e-12	1.22227e-12	3.2501e-09	0.000708842	6.88728e-11	0.0402558	0.00803202	2.38422e-09	1.30887e-11	2.59561e-06	1.97586e-12	1.30413e-09	2.29107e-27	0.125266	1.35001e-10	4.53667e-11	5.22598e-08	0.00375408	1.94152e-09	0.159803	0.0385087	2.47537e-08	7.91006e-11
Energy metabolism	Nitrogen metabolism	Nitrogen fixation, nitrogen => ammonia	nifH; nitrogenase iron protein NifH [EC:1.18.6.1]	K02588	0.560764	0.758076	0.434702	0.238069	0.719072	0.322191	0.393833	0.698165	0.089961	0.368466	-0.26556	0.14435	0.790844	1.06459	1.44466e-06	8.75114e-05	0.00114628	0.0751013	6.32026e-10	0.0596732	0.00101029	1.26865e-07	0.53918	0.000102424	0.0531323	0.28803	5.50641e-12	1.3209e-12	1.03615e-05	0.000360904	0.00436825	0.166006	5.11826e-08	0.133025	0.0034455	1.34858e-06	0.597041	0.000579664	0.197209	0.59135	7.7731e-11	8.50187e-12
Energy metabolism	Sulfur metabolism	Assimilatory sulfate reduction, sulfate => H2S	cysNC; bifunctional enzyme CysN/CysC [EC:2.7.7.4 2.7.1.25]	K00955	1.20774	3.15902	1.42115	1.00193	1.78795	0.900381	-0.037563	-0.006276	0.591199	-0.0396	1.69361	0.205599	0.479965	0.89365	0.00320534	8.16326e-51	0.00223719	0.000355659	7.40034e-05	0.0161669	0.620613	0.911227	0.0622157	0.516287	0.000129258	0.303304	0.141204	0.0256261	0.00835376	7.27184e-48	0.00782138	0.00123662	0.000766537	0.0412414	0.667683	0.939449	0.134715	0.810554	0.00243948	0.603088	0.287668	0.0586831
Glycan metabolism	Glycan biosynthesis	N-glycan biosynthesis, complex type	MGAT3; beta-1,4-mannosyl-glycoprotein beta-1,4-N-acetylglucosaminyltransferase [EC:2.4.1.144]	K00737	-0.017029	0.484525	0.537733	0.11944	-0.115262	0.53531	0.323224	0.294365	0.114691	0.212471	0.410681	0.378115	0.410053	0.737767	0.876485	1.85253e-05	7.62104e-09	0.174108	0.189173	1.69911e-06	0.000294102	0.0105019	0.41367	0.18796	0.00578011	2.50084e-05	3.5362e-05	1.88368e-18	0.990381	8.53274e-05	1.09497e-07	0.24967	0.471272	8.65883e-06	0.00110078	0.0362041	0.564138	0.391569	0.0408645	0.000310272	0.000187503	1.87275e-17
Glycan metabolism	Lipopolysaccharide metabolism	ADP-L-glycero-D-manno-heptose biosynthesis	gmhC, hldE, waaE, rfaE; D-beta-D-heptose 7-phosphate kinase / D-beta-D-heptose 1-phosphate adenosyltransferase [EC:2.7.1.167 2.7.7.70]	K03272	0.693598	0.23638	0.510222	0.042414	0.801677	1.12662	0.880949	-0.163318	1.31142	0.467215	0.635592	0.589306	0.843204	0.603499	0.0060181	0.417353	0.0524289	0.843607	0.00147958	3.13232e-05	0.000999607	0.656595	1.50843e-07	0.113731	0.0167042	0.0606097	0.00133611	0.0296788	0.014908	0.655462	0.128053	0.934219	0.0113621	0.000131122	0.00341168	0.939449	2.29302e-06	0.257922	0.0862117	0.183518	0.00485007	0.0665942
Glycan metabolism	Lipopolysaccharide metabolism	CMP-KDO biosynthesis	kdsC; 3-deoxy-D-manno-octulosonate 8-phosphate phosphatase (KDO 8-P phosphatase) [EC:3.1.3.45]	K03270	0.34687	0.037842	0.450181	-0.213714	0.381359	0.358737	0.130722	0.265121	0.346332	0.302997	0.27007	0.094622	0.373097	0.516463	1.86473e-05	0.681499	2.53969e-08	0.0111704	1.0317e-06	1.53158e-05	0.167324	0.00614519	0.000335853	0.00121606	0.00129815	0.278622	0.000875243	3.65177e-08	7.61974e-05	0.832374	2.82795e-07	0.0286927	2.55232e-05	6.73411e-05	0.29413	0.0236566	0.00198394	0.00452114	0.0134153	0.578277	0.0034136	1.50185e-07
Glycan metabolism	Lipopolysaccharide metabolism	CMP-Neu5Ac biosynthesis	neuA; N-acylneuraminate cytidylyltransferase [EC:2.7.7.43]	K00983	-0.013937	0.488761	0.533687	0.117752	-0.10799	0.539134	0.333698	0.29532	0.119352	0.218171	0.408969	0.380566	0.432775	0.74348	0.897951	1.65109e-05	6.19055e-09	0.172441	0.212675	1.1765e-06	0.000122652	0.00855438	0.389667	0.171443	0.00580923	1.64121e-05	3.84295e-06	4.82607e-19	0.990381	7.72472e-05	9.13004e-08	0.247758	0.5055	6.17939e-06	0.000488197	0.0309766	0.564138	0.362586	0.0410052	0.000224921	2.31931e-05	4.96427e-18
Glycan metabolism	Lipopolysaccharide metabolism	KDO2-lipid A biosynthesis, Raetz pathway, LpxL-LpxM type	lpxL, htrB; Kdo2-lipid IVA lauroyltransferase [EC:2.3.1.241]	K02517	0.432791	-0.034556	0.592635	-0.194612	0.420009	0.367521	0.23298	0.511355	0.528125	0.502964	0.324991	0.264182	0.489838	0.528315	4.01884e-14	0.545561	2.83509e-24	0.000595508	5.89064e-09	8.64843e-07	4.24076e-05	8.3983e-21	1.54614e-20	2.79375e-21	2.27598e-06	5.14777e-05	6.79781e-19	5.24551e-24	1.14743e-12	0.794874	2.10458e-21	0.00203873	4.03645e-07	4.65219e-06	0.000181793	1.96874e-18	6.88651e-18	2.8938e-19	9.05467e-05	0.00058046	2.42009e-17	8.37402e-23
Glycan metabolism	Lipopolysaccharide metabolism	KDO2-lipid A biosynthesis, Raetz pathway, non-LpxL-LpxM type	lpxC-fabZ; UDP-3-O-[3-hydroxymyristoyl] N-acetylglucosamine deacetylase / 3-hydroxyacyl-[acyl-carrier-protein] dehydratase [EC:3.5.1.108 4.2.1.59]	K16363	0.395253	0.022829	0.490318	-0.241561	0.405164	0.357808	0.102	0.283088	0.433819	0.286914	0.304584	0.113261	0.392793	0.564549	9.97064e-06	0.823901	6.43245e-08	0.00760672	1.83556e-06	0.000109905	0.331295	0.00959475	2.78551e-05	0.00406561	0.000968881	0.238487	0.00118515	9.8777e-09	4.42764e-05	0.846713	6.08283e-07	0.0204226	3.94955e-05	0.000378882	0.505869	0.0334914	0.000277554	0.0131888	0.0109528	0.517448	0.00440621	4.45747e-08
Glycan metabolism	Lipopolysaccharide metabolism	KDO2-lipid A biosynthesis, Raetz pathway, non-LpxL-LpxM type	lpxL, htrB; Kdo2-lipid IVA lauroyltransferase [EC:2.3.1.241]	K02517	0.432791	-0.034556	0.592635	-0.194612	0.420009	0.367521	0.23298	0.511355	0.528125	0.502964	0.324991	0.264182	0.489838	0.528315	4.01884e-14	0.545561	2.83509e-24	0.000595508	5.89064e-09	8.64843e-07	4.24076e-05	8.3983e-21	1.54614e-20	2.79375e-21	2.27598e-06	5.14777e-05	6.79781e-19	5.24551e-24	1.14743e-12	0.794874	2.10458e-21	0.00203873	4.03645e-07	4.65219e-06	0.000181793	1.96874e-18	6.88651e-18	2.8938e-19	9.05467e-05	0.00058046	2.42009e-17	8.37402e-23
Lipid metabolism	Fatty acid metabolism	Fatty acid biosynthesis, elongation	fas; fatty acid synthase, bacteria type [EC:2.3.1.-]	K11533	0.743901	-0.169928	0.980894	-0.02419	0.627813	0.523078	0.542002	1.04695	0.927772	0.989097	0.494	0.685557	0.798781	0.66518	3.16061e-05	0.489541	2.47407e-07	0.898295	0.00331796	0.0273873	0.00965087	2.74601e-09	5.301e-08	7.8352e-09	0.0336398	0.000222158	5.74795e-05	0.00148368	0.000119633	0.728748	1.82502e-06	0.955621	0.0214799	0.0655471	0.0268153	4.82848e-08	1.15804e-06	9.38769e-08	0.139508	0.00188116	0.000278276	0.00406416
Lipid metabolism	Fatty acid metabolism	Fatty acid biosynthesis, elongation	lpxC-fabZ; UDP-3-O-[3-hydroxymyristoyl] N-acetylglucosamine deacetylase / 3-hydroxyacyl-[acyl-carrier-protein] dehydratase [EC:3.5.1.108 4.2.1.59]	K16363	0.395253	0.022829	0.490318	-0.241561	0.405164	0.357808	0.102	0.283088	0.433819	0.286914	0.304584	0.113261	0.392793	0.564549	9.97064e-06	0.823901	6.43245e-08	0.00760672	1.83556e-06	0.000109905	0.331295	0.00959475	2.78551e-05	0.00406561	0.000968881	0.238487	0.00118515	9.8777e-09	4.42764e-05	0.846713	6.08283e-07	0.0204226	3.94955e-05	0.000378882	0.505869	0.0334914	0.000277554	0.0131888	0.0109528	0.517448	0.00440621	4.45747e-08
Lipid metabolism	Fatty acid metabolism	Fatty acid biosynthesis, initiation	bccA, pccA; acetyl-CoA/propionyl-CoA carboxylase, biotin carboxylase, biotin carboxyl carrier protein [EC:6.4.1.2 6.4.1.3 6.3.4.14]	K11263	1.14855	-0.169928	0.981422	-0.02419	0.627813	0.523078	0.542002	1.04695	0.955917	0.989097	0.494	0.685557	0.798781	0.66518	8.17051e-11	0.489541	2.45714e-07	0.898295	0.00331796	0.0273873	0.00965087	2.74601e-09	2.22152e-08	7.8352e-09	0.0336398	0.000222158	5.74795e-05	0.00148368	1.32333e-09	0.728748	1.82502e-06	0.955621	0.0214799	0.0655471	0.0268153	4.82848e-08	6.4046e-07	9.38769e-08	0.139508	0.00188116	0.000278276	0.00406416
Lipid metabolism	Fatty acid metabolism	Fatty acid biosynthesis, initiation	fas; fatty acid synthase, bacteria type [EC:2.3.1.-]	K11533	0.743901	-0.169928	0.980894	-0.02419	0.627813	0.523078	0.542002	1.04695	0.927772	0.989097	0.494	0.685557	0.798781	0.66518	3.16061e-05	0.489541	2.47407e-07	0.898295	0.00331796	0.0273873	0.00965087	2.74601e-09	5.301e-08	7.8352e-09	0.0336398	0.000222158	5.74795e-05	0.00148368	0.000119633	0.728748	1.82502e-06	0.955621	0.0214799	0.0655471	0.0268153	4.82848e-08	1.15804e-06	9.38769e-08	0.139508	0.00188116	0.000278276	0.00406416
Lipid metabolism	Fatty acid metabolism	Oxidation, acyl-CoA synthesis	ACSL, fadD; long-chain acyl-CoA synthetase [EC:6.2.1.3]	K01897	0.382148	0.003004	0.589234	-0.146916	0.426634	0.393033	0.291835	0.58832	0.524049	0.54506	0.322379	0.288248	0.56176	0.583261	7.22566e-11	0.966441	2.33709e-21	0.0125492	4.32289e-08	1.29863e-06	1.04754e-07	8.69654e-28	8.71679e-22	1.83885e-24	1.1522e-05	1.4764e-05	4.95555e-25	9.49108e-20	1.18757e-09	0.968179	6.9396e-19	0.0320677	2.23042e-06	6.8048e-06	9.31285e-07	1.57282e-24	5.54637e-19	2.10006e-22	0.000356383	0.000206989	8.17483e-23	1.07293e-18
Lipid metabolism	Lipid metabolism	Ketone body biosynthesis, acetyl-CoA => acetoacetate/3-hydroxybutyrate/acetone	adc; acetoacetate decarboxylase [EC:4.1.1.4]	K01574	-1.28849	-1.27133	-1.28775	-1.55457	-0.429679	-1.29574	0.415576	0.718101	-1.23398	2.54192	-1.27669	-1.05869	1.52357	3.82448	0.00147505	0.00173445	0.0014719	0.000139378	0.467705	0.0013504	0.483353	0.285096	0.0025213	8.68053e-09	0.00173792	0.0266752	0.0285913	1.93108e-19	0.00409849	0.00565723	0.005343	0.000504708	0.871244	0.00401514	0.667683	0.57724	0.00996439	9.59818e-08	0.0155749	0.0937562	0.0755761	2.01903e-18
Lipid metabolism	Lipid metabolism	Ketone body biosynthesis, acetyl-CoA => acetoacetate/3-hydroxybutyrate/acetone	E2.3.1.9, atoB; acetyl-CoA C-acetyltransferase [EC:2.3.1.9]	K00626	-0.473183	-0.32684	-0.33785	-0.548459	-0.16043	-0.317263	-0.494497	-0.289623	-0.319929	-0.301635	-0.128046	-0.08709	-0.280521	-0.458329	4.19394e-12	2.62e-07	9.19824e-10	2.22667e-30	0.0268699	8.93039e-07	1.50742e-12	4.22896e-06	0.000104648	3.09774e-09	0.0356994	0.0994558	2.44172e-08	1.70898e-11	7.88178e-11	1.98799e-06	1.6654e-08	6.43998e-29	0.107625	4.78076e-06	5.28666e-11	3.53392e-05	0.000799493	5.03552e-08	0.145743	0.275826	2.11997e-07	1.02447e-10
Metabolism of cofactors and vitamins	Cofactor and vitamin metabolism	Cobalamin biosynthesis, aerobic, uroporphyrinogen III => precorrin 2 => cobyrinate a,c-diamide	cobK-cbiJ; precorrin-6A/cobalt-precorrin-6A reductase [EC:1.3.1.54 1.3.1.106]	K05895	0.03845	0.774722	-0.011983	0.421133	0.262644	0.605349	0.474069	0.474163	0.117607	0.241958	-0.084949	0.459622	0.661961	0.727301	0.709681	1.19752e-14	0.912859	6.01646e-07	0.0690339	1.073e-14	3.66429e-05	3.57452e-05	0.114588	0.000605863	0.368945	1.36021e-10	2.13946e-12	1.16146e-09	0.981348	5.6742e-13	0.99893	2.59413e-06	0.225588	2.52866e-13	0.000159694	0.000252713	0.230834	0.00238595	0.773673	7.86804e-09	3.15536e-11	5.8322e-09
Metabolism of cofactors and vitamins	Cofactor and vitamin metabolism	Cobalamin biosynthesis, anaerobic, uroporphyrinogen III => sirohydrochlorin => cobyrinate a,c-diamide	cobK-cbiJ; precorrin-6A/cobalt-precorrin-6A reductase [EC:1.3.1.54 1.3.1.106]	K05895	0.03845	0.774722	-0.011983	0.421133	0.262644	0.605349	0.474069	0.474163	0.117607	0.241958	-0.084949	0.459622	0.661961	0.727301	0.709681	1.19752e-14	0.912859	6.01646e-07	0.0690339	1.073e-14	3.66429e-05	3.57452e-05	0.114588	0.000605863	0.368945	1.36021e-10	2.13946e-12	1.16146e-09	0.981348	5.6742e-13	0.99893	2.59413e-06	0.225588	2.52866e-13	0.000159694	0.000252713	0.230834	0.00238595	0.773673	7.86804e-09	3.15536e-11	5.8322e-09
Metabolism of cofactors and vitamins	Cofactor and vitamin metabolism	Cobalamin biosynthesis, cobyrinate a,c-diamide => cobalamin	MMAB, pduO; cob(I)alamin adenosyltransferase [EC:2.5.1.17]	K00798	0.382883	0.015845	0.481109	-0.247429	0.396149	0.362091	0.106747	0.278377	0.442308	0.284663	0.30011	0.106522	0.389792	0.554082	1.43475e-05	0.875438	6.8136e-08	0.00566085	2.01517e-06	6.1401e-05	0.298541	0.00993272	1.31215e-05	0.00365743	0.00089958	0.260985	0.00102431	1.31876e-08	6.10351e-05	0.890431	6.36222e-07	0.015612	4.06135e-05	0.000226017	0.463795	0.0344015	0.000144661	0.0120265	0.0105998	0.552748	0.00388279	5.86788e-08
Metabolism of cofactors and vitamins	Cofactor and vitamin metabolism	Heme biosynthesis, animals and fungi, glycine => heme	hemE, UROD; uroporphyrinogen decarboxylase [EC:4.1.1.37]	K01599	0.186887	0.66454	-0.029449	0.300343	0.450226	0.737179	0.547487	0.603916	0.153129	0.351885	-0.066713	0.356581	0.795474	0.779667	0.0835002	3.33501e-08	0.812005	0.000298492	0.000519681	4.25943e-14	2.39488e-06	2.99822e-09	0.0326749	2.27351e-06	0.321495	4.28319e-07	2.46127e-17	1.75423e-08	0.149361	3.0564e-07	0.99893	0.0010468	0.00439214	9.07728e-13	1.5756e-05	4.84223e-08	0.0787948	1.65461e-05	0.696804	9.26085e-06	6.12431e-16	7.59315e-08
Metabolism of cofactors and vitamins	Cofactor and vitamin metabolism	Heme biosynthesis, bacteria, glutamyl-tRNA => coproporphyrin III => heme	hemE, UROD; uroporphyrinogen decarboxylase [EC:4.1.1.37]	K01599	0.186887	0.66454	-0.029449	0.300343	0.450226	0.737179	0.547487	0.603916	0.153129	0.351885	-0.066713	0.356581	0.795474	0.779667	0.0835002	3.33501e-08	0.812005	0.000298492	0.000519681	4.25943e-14	2.39488e-06	2.99822e-09	0.0326749	2.27351e-06	0.321495	4.28319e-07	2.46127e-17	1.75423e-08	0.149361	3.0564e-07	0.99893	0.0010468	0.00439214	9.07728e-13	1.5756e-05	4.84223e-08	0.0787948	1.65461e-05	0.696804	9.26085e-06	6.12431e-16	7.59315e-08
Metabolism of cofactors and vitamins	Cofactor and vitamin metabolism	Heme biosynthesis, plants and bacteria, glutamate => heme	hemE, UROD; uroporphyrinogen decarboxylase [EC:4.1.1.37]	K01599	0.186887	0.66454	-0.029449	0.300343	0.450226	0.737179	0.547487	0.603916	0.153129	0.351885	-0.066713	0.356581	0.795474	0.779667	0.0835002	3.33501e-08	0.812005	0.000298492	0.000519681	4.25943e-14	2.39488e-06	2.99822e-09	0.0326749	2.27351e-06	0.321495	4.28319e-07	2.46127e-17	1.75423e-08	0.149361	3.0564e-07	0.99893	0.0010468	0.00439214	9.07728e-13	1.5756e-05	4.84223e-08	0.0787948	1.65461e-05	0.696804	9.26085e-06	6.12431e-16	7.59315e-08
Metabolism of cofactors and vitamins	Cofactor and vitamin metabolism	Lipoic acid biosynthesis, animals and bacteria, octanoyl-ACP => dihydrolipoyl-H => dihydrolipoyl-E2	lipA; lipoyl synthase [EC:2.8.1.8]	K03644	0.368127	-0.227514	0.468242	-0.372606	0.471106	0.384209	0.070694	0.349843	0.461039	0.418233	0.285775	-0.040119	0.427809	0.619782	0.000145395	0.0570195	1.28092e-05	0.000521171	3.92397e-06	0.000418194	0.593154	0.00498442	6.22204e-05	0.000293741	0.00658678	0.73377	0.00311619	8.63992e-08	0.000498145	0.136761	7.13151e-05	0.00179667	6.74801e-05	0.00131915	0.667683	0.0197514	0.000534999	0.00123721	0.0456811	0.857326	0.0102866	3.43898e-07
Metabolism of cofactors and vitamins	Cofactor and vitamin metabolism	Lipoic acid biosynthesis, eukaryotes, octanoyl-ACP => dihydrolipoyl-H	lipA; lipoyl synthase [EC:2.8.1.8]	K03644	0.368127	-0.227514	0.468242	-0.372606	0.471106	0.384209	0.070694	0.349843	0.461039	0.418233	0.285775	-0.040119	0.427809	0.619782	0.000145395	0.0570195	1.28092e-05	0.000521171	3.92397e-06	0.000418194	0.593154	0.00498442	6.22204e-05	0.000293741	0.00658678	0.73377	0.00311619	8.63992e-08	0.000498145	0.136761	7.13151e-05	0.00179667	6.74801e-05	0.00131915	0.667683	0.0197514	0.000534999	0.00123721	0.0456811	0.857326	0.0102866	3.43898e-07
Metabolism of cofactors and vitamins	Cofactor and vitamin metabolism	Lipoic acid biosynthesis, octanoyl-CoA => dihydrolipoyl-E2	lipA; lipoyl synthase [EC:2.8.1.8]	K03644	0.368127	-0.227514	0.468242	-0.372606	0.471106	0.384209	0.070694	0.349843	0.461039	0.418233	0.285775	-0.040119	0.427809	0.619782	0.000145395	0.0570195	1.28092e-05	0.000521171	3.92397e-06	0.000418194	0.593154	0.00498442	6.22204e-05	0.000293741	0.00658678	0.73377	0.00311619	8.63992e-08	0.000498145	0.136761	7.13151e-05	0.00179667	6.74801e-05	0.00131915	0.667683	0.0197514	0.000534999	0.00123721	0.0456811	0.857326	0.0102866	3.43898e-07
Metabolism of cofactors and vitamins	Cofactor and vitamin metabolism	Lipoic acid biosynthesis, plants and bacteria, octanoyl-ACP => dihydrolipoyl-E2/H	lipA; lipoyl synthase [EC:2.8.1.8]	K03644	0.368127	-0.227514	0.468242	-0.372606	0.471106	0.384209	0.070694	0.349843	0.461039	0.418233	0.285775	-0.040119	0.427809	0.619782	0.000145395	0.0570195	1.28092e-05	0.000521171	3.92397e-06	0.000418194	0.593154	0.00498442	6.22204e-05	0.000293741	0.00658678	0.73377	0.00311619	8.63992e-08	0.000498145	0.136761	7.13151e-05	0.00179667	6.74801e-05	0.00131915	0.667683	0.0197514	0.000534999	0.00123721	0.0456811	0.857326	0.0102866	3.43898e-07
Metabolism of cofactors and vitamins	Cofactor and vitamin metabolism	Lipoic acid biosynthesis, plants and bacteria, octanoyl-ACP => dihydrolipoyl-E2/H	lipB; lipoyl(octanoyl) transferase [EC:2.3.1.181]	K03801	0.367631	-0.227962	0.467406	-0.372728	0.470198	0.384209	0.070327	0.349085	0.460674	0.418131	0.284817	-0.040119	0.42754	0.619093	0.000149046	0.0563665	1.32203e-05	0.000516604	4.04717e-06	0.000418194	0.595208	0.00511826	6.38384e-05	0.000293886	0.00671027	0.73377	0.00313054	9.037e-08	0.000509087	0.135267	7.34206e-05	0.0017823	6.90983e-05	0.00131915	0.667683	0.0202637	0.000545751	0.00123721	0.0459809	0.857326	0.0103132	3.59382e-07
Metabolism of cofactors and vitamins	Cofactor and vitamin metabolism	Menaquinone biosynthesis, chorismate (+ polyprenyl-PP) => menaquinol	menA; 1,4-dihydroxy-2-naphthoate octaprenyltransferase [EC:2.5.1.74 2.5.1.-]	K02548	0.321954	0.338834	0.467776	-0.048411	0.244521	0.436858	0.168093	0.462454	0.270637	0.381959	0.1618	0.290459	0.322284	0.411973	2.01532e-10	1.57349e-05	1.4049e-11	0.360137	3.9595e-05	4.30032e-12	0.0010983	1.25821e-17	2.85699e-07	7.98614e-16	0.00444857	2.98122e-08	2.13601e-11	2.80785e-18	3.09525e-09	7.42407e-05	4.03704e-10	0.476092	0.00046046	6.72057e-11	0.00372568	1.51461e-15	4.22758e-06	5.23092e-14	0.0329135	9.60675e-07	2.74172e-10	2.7517e-17
Metabolism of cofactors and vitamins	Cofactor and vitamin metabolism	Menaquinone biosynthesis, chorismate (+ polyprenyl-PP) => menaquinol	menI; 1,4-dihydroxy-2-naphthoyl-CoA hydrolase [EC:3.1.2.28]	K19222	-1.33427	-0.016715	-0.816871	-0.356628	-1.13673	0.669786	-0.015514	-0.420537	-0.734574	-0.040899	0.024417	-1.4202	-0.952307	-0.805726	1.40213e-08	0.940992	0.00429686	0.157783	6.06218e-06	1.49114e-10	0.962877	0.00524771	0.0176578	0.81662	0.873093	2.25287e-05	0.000889323	0.0106786	1.48339e-07	0.945719	0.0141033	0.229265	8.76655e-05	1.66873e-09	0.968094	0.0205209	0.0518443	0.962597	0.943854	0.000285065	0.00342947	0.0259195
Metabolism of cofactors and vitamins	Cofactor and vitamin metabolism	Menaquinone biosynthesis, futalosine pathway	mqnA; chorismate dehydratase [EC:4.2.1.151]	K11782	0.963565	0.711507	1.45282	0.231311	0.720987	1.31782	0.803908	1.24214	0.934572	1.27045	0.657917	0.51281	1.16196	1.52054	3.26523e-06	0.00306895	6.72367e-12	0.297547	0.214389	1.39318e-09	0.00150613	2.02804e-08	3.74641e-05	8.82762e-10	0.0026953	0.0355774	1.96695e-06	1.45614e-13	2.02836e-05	0.00959909	2.02346e-10	0.40233	0.5055	1.22633e-08	0.00496175	2.71259e-07	0.000350556	1.73208e-08	0.0215963	0.117672	1.21847e-05	9.94734e-13
Metabolism of cofactors and vitamins	Cofactor and vitamin metabolism	Menaquinone biosynthesis, futalosine pathway	mqnB; futalosine hydrolase [EC:3.2.2.26]	K11783	0.963565	0.711507	1.45282	0.231311	0.720987	1.31782	0.803908	1.24214	0.934572	1.27045	0.657917	0.51281	1.16196	1.52054	3.26523e-06	0.00306895	6.72367e-12	0.297547	0.214389	1.39318e-09	0.00150613	2.02804e-08	3.74641e-05	8.82762e-10	0.0026953	0.0355774	1.96695e-06	1.45614e-13	2.02836e-05	0.00959909	2.02346e-10	0.40233	0.5055	1.22633e-08	0.00496175	2.71259e-07	0.000350556	1.73208e-08	0.0215963	0.117672	1.21847e-05	9.94734e-13
Metabolism of cofactors and vitamins	Cofactor and vitamin metabolism	Menaquinone biosynthesis, futalosine pathway	mqnC; cyclic dehypoxanthinyl futalosine synthase [EC:1.21.98.1]	K11784	0.963565	0.711507	1.45282	0.231311	0.720987	1.31782	0.803908	1.24214	0.934572	1.27045	0.657917	0.51281	1.16196	1.52054	3.26523e-06	0.00306895	6.72367e-12	0.297547	0.214389	1.39318e-09	0.00150613	2.02804e-08	3.74641e-05	8.82762e-10	0.0026953	0.0355774	1.96695e-06	1.45614e-13	2.02836e-05	0.00959909	2.02346e-10	0.40233	0.5055	1.22633e-08	0.00496175	2.71259e-07	0.000350556	1.73208e-08	0.0215963	0.117672	1.21847e-05	9.94734e-13
Metabolism of cofactors and vitamins	Cofactor and vitamin metabolism	Menaquinone biosynthesis, futalosine pathway	mqnD; 1,4-dihydroxy-6-naphthoate synthase [EC:1.14.-.-]	K11785	0.963565	0.711507	1.45282	0.231311	0.720987	1.31782	0.803908	1.24214	0.934572	1.27045	0.657917	0.51281	1.16196	1.52054	3.26523e-06	0.00306895	6.72367e-12	0.297547	0.214389	1.39318e-09	0.00150613	2.02804e-08	3.74641e-05	8.82762e-10	0.0026953	0.0355774	1.96695e-06	1.45614e-13	2.02836e-05	0.00959909	2.02346e-10	0.40233	0.5055	1.22633e-08	0.00496175	2.71259e-07	0.000350556	1.73208e-08	0.0215963	0.117672	1.21847e-05	9.94734e-13
Metabolism of cofactors and vitamins	Cofactor and vitamin metabolism	Menaquinone biosynthesis, futalosine pathway	mqnE; aminodeoxyfutalosine synthase [EC:2.5.1.120]	K18285	0.963565	0.711507	1.45282	0.231311	0.720987	1.31782	0.803908	1.24214	0.934572	1.27045	0.657917	0.51281	1.16196	1.52054	3.26523e-06	0.00306895	6.72367e-12	0.297547	0.214389	1.39318e-09	0.00150613	2.02804e-08	3.74641e-05	8.82762e-10	0.0026953	0.0355774	1.96695e-06	1.45614e-13	2.02836e-05	0.00959909	2.02346e-10	0.40233	0.5055	1.22633e-08	0.00496175	2.71259e-07	0.000350556	1.73208e-08	0.0215963	0.117672	1.21847e-05	9.94734e-13
Metabolism of cofactors and vitamins	Cofactor and vitamin metabolism	Menaquinone biosynthesis, modified futalosine pathway	mqnA; chorismate dehydratase [EC:4.2.1.151]	K11782	0.963565	0.711507	1.45282	0.231311	0.720987	1.31782	0.803908	1.24214	0.934572	1.27045	0.657917	0.51281	1.16196	1.52054	3.26523e-06	0.00306895	6.72367e-12	0.297547	0.214389	1.39318e-09	0.00150613	2.02804e-08	3.74641e-05	8.82762e-10	0.0026953	0.0355774	1.96695e-06	1.45614e-13	2.02836e-05	0.00959909	2.02346e-10	0.40233	0.5055	1.22633e-08	0.00496175	2.71259e-07	0.000350556	1.73208e-08	0.0215963	0.117672	1.21847e-05	9.94734e-13
Metabolism of cofactors and vitamins	Cofactor and vitamin metabolism	Menaquinone biosynthesis, modified futalosine pathway	mqnC; cyclic dehypoxanthinyl futalosine synthase [EC:1.21.98.1]	K11784	0.963565	0.711507	1.45282	0.231311	0.720987	1.31782	0.803908	1.24214	0.934572	1.27045	0.657917	0.51281	1.16196	1.52054	3.26523e-06	0.00306895	6.72367e-12	0.297547	0.214389	1.39318e-09	0.00150613	2.02804e-08	3.74641e-05	8.82762e-10	0.0026953	0.0355774	1.96695e-06	1.45614e-13	2.02836e-05	0.00959909	2.02346e-10	0.40233	0.5055	1.22633e-08	0.00496175	2.71259e-07	0.000350556	1.73208e-08	0.0215963	0.117672	1.21847e-05	9.94734e-13
Metabolism of cofactors and vitamins	Cofactor and vitamin metabolism	Menaquinone biosynthesis, modified futalosine pathway	mqnD; 1,4-dihydroxy-6-naphthoate synthase [EC:1.14.-.-]	K11785	0.963565	0.711507	1.45282	0.231311	0.720987	1.31782	0.803908	1.24214	0.934572	1.27045	0.657917	0.51281	1.16196	1.52054	3.26523e-06	0.00306895	6.72367e-12	0.297547	0.214389	1.39318e-09	0.00150613	2.02804e-08	3.74641e-05	8.82762e-10	0.0026953	0.0355774	1.96695e-06	1.45614e-13	2.02836e-05	0.00959909	2.02346e-10	0.40233	0.5055	1.22633e-08	0.00496175	2.71259e-07	0.000350556	1.73208e-08	0.0215963	0.117672	1.21847e-05	9.94734e-13
Metabolism of cofactors and vitamins	Cofactor and vitamin metabolism	Menaquinone biosynthesis, modified futalosine pathway	mqnE; aminodeoxyfutalosine synthase [EC:2.5.1.120]	K18285	0.963565	0.711507	1.45282	0.231311	0.720987	1.31782	0.803908	1.24214	0.934572	1.27045	0.657917	0.51281	1.16196	1.52054	3.26523e-06	0.00306895	6.72367e-12	0.297547	0.214389	1.39318e-09	0.00150613	2.02804e-08	3.74641e-05	8.82762e-10	0.0026953	0.0355774	1.96695e-06	1.45614e-13	2.02836e-05	0.00959909	2.02346e-10	0.40233	0.5055	1.22633e-08	0.00496175	2.71259e-07	0.000350556	1.73208e-08	0.0215963	0.117672	1.21847e-05	9.94734e-13
Metabolism of cofactors and vitamins	Cofactor and vitamin metabolism	Phylloquinone biosynthesis, chorismate (+ phytyl-PP) => phylloquinol	menI; 1,4-dihydroxy-2-naphthoyl-CoA hydrolase [EC:3.1.2.28]	K19222	-1.33427	-0.016715	-0.816871	-0.356628	-1.13673	0.669786	-0.015514	-0.420537	-0.734574	-0.040899	0.024417	-1.4202	-0.952307	-0.805726	1.40213e-08	0.940992	0.00429686	0.157783	6.06218e-06	1.49114e-10	0.962877	0.00524771	0.0176578	0.81662	0.873093	2.25287e-05	0.000889323	0.0106786	1.48339e-07	0.945719	0.0141033	0.229265	8.76655e-05	1.66873e-09	0.968094	0.0205209	0.0518443	0.962597	0.943854	0.000285065	0.00342947	0.0259195
Metabolism of cofactors and vitamins	Cofactor and vitamin metabolism	Pyridoxal-P biosynthesis, erythrose-4P => pyridoxal-P	pdxJ; pyridoxine 5-phosphate synthase [EC:2.6.99.2]	K03474	0.395253	0.022829	0.490318	-0.241457	0.405164	0.357808	0.102284	0.283088	0.433819	0.28693	0.304584	0.113261	0.392793	0.564549	9.97064e-06	0.823901	6.43245e-08	0.00762058	1.83556e-06	0.000109905	0.329691	0.00959475	2.78551e-05	0.00406296	0.000968881	0.238487	0.00118515	9.8777e-09	4.42764e-05	0.846713	6.08283e-07	0.020447	3.94955e-05	0.000378882	0.504967	0.0334914	0.000277554	0.0131888	0.0109528	0.517448	0.00440621	4.45747e-08
Metabolism of cofactors and vitamins	Cofactor and vitamin metabolism	Pyridoxal-P biosynthesis, R5P + glyceraldehyde-3P + glutamine => pyridoxal-P	pdxS, pdx1; pyridoxal 5'-phosphate synthase pdxS subunit [EC:4.3.3.6]	K06215	0.553918	0.241588	0.717869	0.00379	0.703845	0.596553	0.595338	0.920961	0.654336	0.837203	0.244114	0.482284	0.916441	0.800641	1.46566e-06	0.115527	2.32516e-08	0.975528	1.37479e-06	1.51382e-05	7.05443e-07	3.56468e-15	9.89505e-09	3.96412e-14	0.142727	0.000166139	1.90056e-14	1.18085e-07	1.04784e-05	0.230744	2.64866e-07	0.98544	3.20592e-05	6.6692e-05	5.20206e-06	2.33486e-13	3.12571e-07	2.20703e-12	0.406203	0.00153842	3.38604e-13	4.65855e-07
Metabolism of cofactors and vitamins	Cofactor and vitamin metabolism	Pyridoxal-P biosynthesis, R5P + glyceraldehyde-3P + glutamine => pyridoxal-P	pdxT, pdx2; 5'-phosphate synthase pdxT subunit [EC:4.3.3.6]	K08681	0.615925	-0.162376	0.866809	-0.089808	0.634673	0.513032	0.551104	0.880415	0.786625	0.898384	0.369722	0.556402	0.740799	0.672623	2.96545e-05	0.448804	4.5835e-08	0.574569	0.000182065	0.00316219	0.000666862	1.66967e-09	1.55669e-08	1.03235e-10	0.0640484	0.000298424	7.64574e-06	4.48378e-05	0.000114753	0.696264	4.56709e-07	0.689739	0.00174391	0.00902844	0.00235543	3.55823e-08	4.74897e-07	2.83833e-09	0.228583	0.00238632	4.44571e-05	0.000144925
Metabolism of cofactors and vitamins	Cofactor and vitamin metabolism	Riboflavin biosynthesis, fungi, GTP => riboflavin/FMN/FAD	RIB7, arfC; 2,5-diamino-6-(ribosylamino)-4(3H)-pyrimidinone 5'-phosphate reductase [EC:1.1.1.302]	K14654	-1.21366	-0.945676	-0.824151	-0.424226	-1.15574	-0.280992	-0.524533	-0.899213	-0.473369	-0.612225	-0.37547	-0.485076	-0.412767	-0.381437	3.70781e-35	9.6201e-17	7.99528e-18	3.39313e-06	1.39108e-37	0.0788916	2.31364e-05	4.39592e-24	2.17308e-06	2.4585e-06	0.0211637	8.17159e-05	2.61356e-07	0.00334863	6.88107e-33	7.9348e-15	1.14874e-15	1.39806e-05	6.19587e-34	0.17267	0.000106346	2.79706e-21	2.83838e-05	1.78051e-05	0.102683	0.00086452	1.83899e-06	0.0087655
Metabolism of cofactors and vitamins	Cofactor and vitamin metabolism	Tetrahydrofolate biosynthesis, GTP => THF	sulD; dihydroneopterin aldolase / 2-amino-4-hydroxy-6-hydroxymethyldihydropteridine diphosphokinase [EC:4.1.2.25 2.7.6.3]	K13940	0.198929	0.199715	0.536766	-0.046768	0.156371	0.443376	0.279501	0.506512	0.399422	0.482019	0.324596	0.32147	0.472679	0.609271	0.00614865	0.0059407	4.21183e-13	0.537017	0.110083	1.57838e-08	0.000196882	5.85838e-13	7.57779e-08	6.62573e-09	0.00116649	3.31931e-06	6.75316e-09	7.85999e-13	0.0151723	0.0176399	1.85738e-11	0.658011	0.310324	1.12401e-07	0.000756613	2.30914e-11	1.35851e-06	8.75697e-08	0.0125463	5.43537e-05	6.65455e-08	5.11071e-12
Metabolism of cofactors and vitamins	Cofactor and vitamin metabolism	Thiamine biosynthesis, archaea, AIR (+ NAD+) => TMP/TPP	thiL; thiamine-monophosphate kinase [EC:2.7.4.16]	K00946	0.431278	0.136496	0.620033	-0.162162	0.489354	0.495693	0.214158	0.420793	0.4529	0.456657	0.324363	0.15562	0.489624	0.67874	7.38607e-07	0.202024	3.03533e-11	0.085752	5.09806e-07	2.41632e-07	0.0537291	9.90888e-05	2.61482e-05	4.36478e-06	0.000325783	0.117294	7.37962e-05	4.51639e-12	5.59482e-06	0.370598	8.04724e-10	0.186768	1.53424e-05	1.46227e-06	0.122346	0.000627762	0.000272112	3.06153e-05	0.00516384	0.315476	0.000347084	2.79389e-11
Metabolism of cofactors and vitamins	Cofactor and vitamin metabolism	Thiamine biosynthesis, plants, AIR (+ NAD+) => TMP/thiamine/TPP	thiDE; hydroxymethylpyrimidine kinase / phosphomethylpyrimidine kinase / thiamine-phosphate diphosphorylase [EC:2.7.1.49 2.7.4.7 2.5.1.3]	K14153	0.743901	-0.169928	0.980894	-0.02419	0.627813	0.523078	0.542002	1.04695	0.927772	0.989097	0.494	0.685557	0.798781	0.66518	3.16061e-05	0.489541	2.47407e-07	0.898295	0.00331796	0.0273873	0.00965087	2.74601e-09	5.301e-08	7.8352e-09	0.0336398	0.000222158	5.74795e-05	0.00148368	0.000119633	0.728748	1.82502e-06	0.955621	0.0214799	0.0655471	0.0268153	4.82848e-08	1.15804e-06	9.38769e-08	0.139508	0.00188116	0.000278276	0.00406416
Metabolism of cofactors and vitamins	Cofactor and vitamin metabolism	Thiamine biosynthesis, prokaryotes, AIR (+ DXP/glycine) => TMP/TPP	thiF; sulfur carrier protein ThiS adenylyltransferase [EC:2.7.7.73]	K03148	1.21355	2.30552	1.0104	1.01033	1.30824	2.57434	1.95224	0.618864	2.51368	1.88107	2.54908	0.767903	1.80023	0.445017	0.0422506	1.50293e-06	0.103879	0.0642904	0.0179544	1.56107e-06	0.000883797	0.355909	6.38621e-08	0.00011359	3.77839e-08	0.215021	0.00183735	0.538424	0.0807657	9.3754e-06	0.22736	0.144767	0.0852679	8.01035e-06	0.00306099	0.622213	1.35851e-06	0.000638801	2.54984e-06	0.489013	0.00638343	0.575508
Metabolism of cofactors and vitamins	Cofactor and vitamin metabolism	Thiamine biosynthesis, prokaryotes, AIR (+ DXP/glycine) => TMP/TPP	thiL; thiamine-monophosphate kinase [EC:2.7.4.16]	K00946	0.431278	0.136496	0.620033	-0.162162	0.489354	0.495693	0.214158	0.420793	0.4529	0.456657	0.324363	0.15562	0.489624	0.67874	7.38607e-07	0.202024	3.03533e-11	0.085752	5.09806e-07	2.41632e-07	0.0537291	9.90888e-05	2.61482e-05	4.36478e-06	0.000325783	0.117294	7.37962e-05	4.51639e-12	5.59482e-06	0.370598	8.04724e-10	0.186768	1.53424e-05	1.46227e-06	0.122346	0.000627762	0.000272112	3.06153e-05	0.00516384	0.315476	0.000347084	2.79389e-11
Metabolism of cofactors and vitamins	Cofactor and vitamin metabolism	Thiamine biosynthesis, prokaryotes, AIR (+ DXP/tyrosine) => TMP/TPP	thiDE; hydroxymethylpyrimidine kinase / phosphomethylpyrimidine kinase / thiamine-phosphate diphosphorylase [EC:2.7.1.49 2.7.4.7 2.5.1.3]	K14153	0.743901	-0.169928	0.980894	-0.02419	0.627813	0.523078	0.542002	1.04695	0.927772	0.989097	0.494	0.685557	0.798781	0.66518	3.16061e-05	0.489541	2.47407e-07	0.898295	0.00331796	0.0273873	0.00965087	2.74601e-09	5.301e-08	7.8352e-09	0.0336398	0.000222158	5.74795e-05	0.00148368	0.000119633	0.728748	1.82502e-06	0.955621	0.0214799	0.0655471	0.0268153	4.82848e-08	1.15804e-06	9.38769e-08	0.139508	0.00188116	0.000278276	0.00406416
Metabolism of cofactors and vitamins	Cofactor and vitamin metabolism	Thiamine biosynthesis, prokaryotes, AIR (+ DXP/tyrosine) => TMP/TPP	thiF; sulfur carrier protein ThiS adenylyltransferase [EC:2.7.7.73]	K03148	1.21355	2.30552	1.0104	1.01033	1.30824	2.57434	1.95224	0.618864	2.51368	1.88107	2.54908	0.767903	1.80023	0.445017	0.0422506	1.50293e-06	0.103879	0.0642904	0.0179544	1.56107e-06	0.000883797	0.355909	6.38621e-08	0.00011359	3.77839e-08	0.215021	0.00183735	0.538424	0.0807657	9.3754e-06	0.22736	0.144767	0.0852679	8.01035e-06	0.00306099	0.622213	1.35851e-06	0.000638801	2.54984e-06	0.489013	0.00638343	0.575508
Metabolism of cofactors and vitamins	Cofactor and vitamin metabolism	Thiamine biosynthesis, prokaryotes, AIR (+ DXP/tyrosine) => TMP/TPP	thiL; thiamine-monophosphate kinase [EC:2.7.4.16]	K00946	0.431278	0.136496	0.620033	-0.162162	0.489354	0.495693	0.214158	0.420793	0.4529	0.456657	0.324363	0.15562	0.489624	0.67874	7.38607e-07	0.202024	3.03533e-11	0.085752	5.09806e-07	2.41632e-07	0.0537291	9.90888e-05	2.61482e-05	4.36478e-06	0.000325783	0.117294	7.37962e-05	4.51639e-12	5.59482e-06	0.370598	8.04724e-10	0.186768	1.53424e-05	1.46227e-06	0.122346	0.000627762	0.000272112	3.06153e-05	0.00516384	0.315476	0.000347084	2.79389e-11
Metabolism of cofactors and vitamins	Cofactor and vitamin metabolism	Thiamine salvage pathway, HMP/HET => TMP	thiDE; hydroxymethylpyrimidine kinase / phosphomethylpyrimidine kinase / thiamine-phosphate diphosphorylase [EC:2.7.1.49 2.7.4.7 2.5.1.3]	K14153	0.743901	-0.169928	0.980894	-0.02419	0.627813	0.523078	0.542002	1.04695	0.927772	0.989097	0.494	0.685557	0.798781	0.66518	3.16061e-05	0.489541	2.47407e-07	0.898295	0.00331796	0.0273873	0.00965087	2.74601e-09	5.301e-08	7.8352e-09	0.0336398	0.000222158	5.74795e-05	0.00148368	0.000119633	0.728748	1.82502e-06	0.955621	0.0214799	0.0655471	0.0268153	4.82848e-08	1.15804e-06	9.38769e-08	0.139508	0.00188116	0.000278276	0.00406416
Metabolism of cofactors and vitamins	Cofactor and vitamin metabolism	Ubiquinone biosynthesis, prokaryotes, chorismate (+ polyprenyl-PP) => ubiquinol	ubiA; 4-hydroxybenzoate polyprenyltransferase [EC:2.5.1.39]	K03179	0.877657	0.653373	1.27577	0.178991	0.947719	1.16452	0.693449	1.01567	0.910342	1.08265	0.576251	0.472875	1.01849	1.32925	5.54051e-09	0.000243159	1.86348e-15	0.28625	2.94183e-05	1.37765e-12	0.000381321	4.71309e-09	1.5206e-07	2.00991e-12	0.000469775	0.00852561	7.04348e-08	5.12602e-18	6.81697e-08	0.000934453	2.00766e-13	0.389657	0.000358003	2.31792e-11	0.00139557	7.31432e-08	2.30366e-06	8.44541e-11	0.00666363	0.0406564	5.27255e-07	4.94184e-17
Metabolism of cofactors and vitamins	Cofactor and vitamin metabolism	Ubiquinone biosynthesis, prokaryotes, chorismate (+ polyprenyl-PP) => ubiquinol	ubiD; 4-hydroxy-3-polyprenylbenzoate decarboxylase [EC:4.1.1.98]	K03182	0.52526	0.597312	0.905928	-0.011105	0.605853	1.02346	0.8722	0.7703	0.549384	0.874587	0.394071	0.508157	0.886593	1.24584	1.33037e-05	0.000880644	5.92126e-13	0.928085	0.00563926	1.29905e-16	2.44051e-08	1.7431e-09	0.000187307	2.06747e-14	0.0132677	0.000461802	6.80955e-10	6.19987e-31	5.7697e-05	0.00306198	2.51174e-11	0.955621	0.0336692	3.90945e-15	2.48174e-07	3.69703e-08	0.00122506	1.2278e-12	0.0768459	0.00328392	7.54471e-09	2.40124e-29
Metabolism of cofactors and vitamins	Cofactor and vitamin metabolism	Ubiquinone biosynthesis, prokaryotes, chorismate (+ polyprenyl-PP) => ubiquinol	ubiX, bsdB, PAD1; flavin prenyltransferase [EC:2.5.1.129]	K03186	0.573779	0.558452	0.810963	-0.01629	0.549422	0.96319	0.779426	0.704662	0.557962	0.786478	0.35769	0.477577	0.803331	1.1518	1.84973e-07	0.000558488	6.49446e-12	0.885904	0.00364955	1.37069e-17	9.5584e-08	3.53202e-09	5.39455e-05	1.32883e-13	0.0172084	0.000262203	3.28183e-10	3.02635e-30	1.56927e-06	0.00200929	2.02346e-10	0.955621	0.0231224	4.88405e-16	8.62717e-07	5.63857e-08	0.000471124	6.7257e-12	0.0883111	0.00215074	3.7289e-09	9.62813e-29
Nucleotide metabolism	Purine metabolism	Adenine ribonucleotide degradation, AMP => Urate	add, ADA; adenosine deaminase [EC:3.5.4.4]	K01488	0.228205	0.604946	0.377881	0.179035	0.165524	0.52039	0.309815	0.579731	0.132123	0.396707	0.040658	0.430048	0.387397	0.39903	0.000792787	8.6661e-14	0.000217105	0.00908334	0.0859661	2.26047e-09	5.92107e-06	1.22545e-17	0.0337944	7.90332e-09	0.639895	4.04847e-11	1.96122e-08	1.63574e-05	0.00235248	3.29904e-12	0.000953634	0.0239109	0.261411	1.91409e-08	3.0418e-05	1.51461e-15	0.0811868	9.41213e-08	0.943854	2.81748e-09	1.73664e-07	5.41278e-05
Nucleotide metabolism	Purine metabolism	Adenine ribonucleotide degradation, AMP => Urate	deoD; purine-nucleoside phosphorylase [EC:2.4.2.1]	K03784	-0.604756	-0.703666	-0.472776	-0.764042	-0.156317	-0.606011	-0.579437	-0.448876	-0.357505	-0.389553	-0.140563	-0.1786	-0.357427	-0.68309	6.49523e-08	5.93345e-15	1.07218e-09	8.83712e-30	0.107105	2.38535e-11	1.70868e-12	3.97384e-09	0.00161323	3.48393e-09	0.0729975	0.016386	3.76036e-07	6.26468e-14	6.0145e-07	3.14614e-13	1.87274e-08	2.19891e-28	0.303851	3.23913e-10	5.80952e-11	6.29874e-08	0.00710714	5.31712e-08	0.252823	0.0652802	2.55868e-06	4.486e-13
Nucleotide metabolism	Purine metabolism	Adenine ribonucleotide degradation, AMP => Urate	E3.1.3.5; 5'-nucleotidase [EC:3.1.3.5]	K01081	-0.314873	-0.744591	-0.401034	-0.782778	-0.107778	-0.631118	-0.612845	-0.428794	-0.252564	-0.392535	-0.110199	-0.16569	-0.316884	-0.66667	9.98591e-05	1.23817e-16	3.22699e-08	1.03761e-32	0.217433	1.47663e-13	5.9665e-13	1.35942e-08	0.00549317	7.51302e-10	0.142382	0.0188	4.5588e-08	1.81838e-19	0.00034775	9.50827e-15	3.36605e-07	5.43705e-31	0.511864	2.85641e-12	2.41981e-11	1.97226e-07	0.019542	1.6011e-08	0.405739	0.0726066	3.57481e-07	2.0097e-18
Nucleotide metabolism	Purine metabolism	Adenine ribonucleotide degradation, AMP => Urate	surE; 5'-nucleotidase [EC:3.1.3.5]	K03787	0.340996	0.065067	0.464708	-0.181708	0.394815	0.344395	0.145354	0.26527	0.318744	0.301905	0.250758	0.088597	0.370302	0.543008	2.20876e-05	0.482909	7.31112e-09	0.0286677	2.54662e-07	3.41677e-05	0.114221	0.00567245	0.00101068	0.0012174	0.00310496	0.314615	0.000554427	2.793e-09	8.89494e-05	0.726156	1.06071e-07	0.0695078	9.37411e-06	0.00014236	0.24088	0.0219888	0.00505226	0.00452236	0.0240945	0.620867	0.00227387	1.34487e-08
Nucleotide metabolism	Purine metabolism	De novo purine biosynthesis, PRPP + glutamine => IMP	purK; 5-(carboxyamino)imidazole ribonucleotide synthase [EC:6.3.4.18]	K01589	0.592089	-0.087026	0.832359	-0.023839	0.520003	0.423414	0.461633	0.881659	0.761348	0.869337	0.402449	0.554494	0.676378	0.540167	7.43149e-05	0.637607	1.49697e-07	0.876977	0.00387155	0.0344884	0.00869733	2.34482e-09	9.21345e-08	7.60965e-10	0.0377125	0.000427343	3.18231e-05	0.0018995	0.000264587	0.832374	1.2279e-06	0.955621	0.0243214	0.0797567	0.0247843	4.76887e-08	1.56033e-06	1.60632e-08	0.151736	0.00308991	0.000171183	0.00513372
Nucleotide metabolism	Purine metabolism	De novo purine biosynthesis, PRPP + glutamine => IMP	purT; phosphoribosylglycinamide formyltransferase 2 [EC:2.1.2.2]	K08289	0.410219	-0.183263	0.497646	-0.258503	0.341227	0.220778	0.14223	0.452441	0.509922	0.404393	0.31081	0.250128	0.413811	0.401681	6.67939e-09	0.00633836	1.91178e-14	0.000126663	3.70974e-06	0.0100888	0.0708783	1.54788e-12	8.67565e-18	4.04803e-11	0.00018946	0.00127702	1.79045e-10	1.11771e-09	8.10627e-08	0.0187706	1.3516e-12	0.000468179	6.50519e-05	0.027086	0.157374	5.30326e-11	7.29082e-16	1.26126e-09	0.00325812	0.00781298	2.06597e-09	5.61883e-09
Nucleotide metabolism	Purine metabolism	Deoxyribonucleotide biosynthesis, ADP/GDP/CDP/UDP => dATP/dGTP/dCTP/dUTP	E1.17.4.1A, nrdA, nrdE; ribonucleoside-diphosphate reductase alpha chain [EC:1.17.4.1]	K00525	0.361733	0.142126	0.479198	-0.14373	0.423922	0.417318	0.330704	0.493088	0.433621	0.474204	0.227037	0.270564	0.548945	0.586583	7.55903e-15	0.0294551	7.03865e-20	0.00352365	1.6985e-12	2.61667e-14	1.70702e-11	3.66477e-26	2.0903e-19	8.70424e-27	1.0323e-05	2.69249e-08	1.93457e-35	7.39411e-29	2.65102e-13	0.0757903	1.65001e-17	0.00992684	1.71935e-10	5.76963e-13	4.36957e-10	4.08072e-23	2.73829e-17	1.07382e-24	0.00032842	8.81791e-07	2.15414e-32	1.98394e-27
Nucleotide metabolism	Purine metabolism	Deoxyribonucleotide biosynthesis, ADP/GDP/CDP/UDP => dATP/dGTP/dCTP/dUTP	E1.17.4.1B, nrdB, nrdF; ribonucleoside-diphosphate reductase beta chain [EC:1.17.4.1]	K00526	0.322768	0.571413	0.426095	0.098071	0.235211	0.547148	0.363758	0.626846	0.19174	0.463504	0.064663	0.440103	0.434491	0.48801	2.58635e-06	4.92575e-12	5.15856e-05	0.173145	0.015492	5.50613e-11	9.5879e-08	9.73227e-21	0.00258913	1.35033e-11	0.454442	6.38459e-11	4.53803e-10	1.51517e-08	1.73227e-05	8.95481e-11	0.00025586	0.24861	0.0782327	6.90825e-10	8.62717e-07	2.16738e-18	0.0102053	4.7733e-10	0.906211	4.24432e-09	5.09129e-09	6.66196e-08
Nucleotide metabolism	Purine metabolism	Guanine ribonucleotide degradation, GMP => Urate	deoD; purine-nucleoside phosphorylase [EC:2.4.2.1]	K03784	-0.604756	-0.703666	-0.472776	-0.764042	-0.156317	-0.606011	-0.579437	-0.448876	-0.357505	-0.389553	-0.140563	-0.1786	-0.357427	-0.68309	6.49523e-08	5.93345e-15	1.07218e-09	8.83712e-30	0.107105	2.38535e-11	1.70868e-12	3.97384e-09	0.00161323	3.48393e-09	0.0729975	0.016386	3.76036e-07	6.26468e-14	6.0145e-07	3.14614e-13	1.87274e-08	2.19891e-28	0.303851	3.23913e-10	5.80952e-11	6.29874e-08	0.00710714	5.31712e-08	0.252823	0.0652802	2.55868e-06	4.486e-13
Nucleotide metabolism	Purine metabolism	Guanine ribonucleotide degradation, GMP => Urate	E3.1.3.5; 5'-nucleotidase [EC:3.1.3.5]	K01081	-0.314873	-0.744591	-0.401034	-0.782778	-0.107778	-0.631118	-0.612845	-0.428794	-0.252564	-0.392535	-0.110199	-0.16569	-0.316884	-0.66667	9.98591e-05	1.23817e-16	3.22699e-08	1.03761e-32	0.217433	1.47663e-13	5.9665e-13	1.35942e-08	0.00549317	7.51302e-10	0.142382	0.0188	4.5588e-08	1.81838e-19	0.00034775	9.50827e-15	3.36605e-07	5.43705e-31	0.511864	2.85641e-12	2.41981e-11	1.97226e-07	0.019542	1.6011e-08	0.405739	0.0726066	3.57481e-07	2.0097e-18
Nucleotide metabolism	Purine metabolism	Guanine ribonucleotide degradation, GMP => Urate	surE; 5'-nucleotidase [EC:3.1.3.5]	K03787	0.340996	0.065067	0.464708	-0.181708	0.394815	0.344395	0.145354	0.26527	0.318744	0.301905	0.250758	0.088597	0.370302	0.543008	2.20876e-05	0.482909	7.31112e-09	0.0286677	2.54662e-07	3.41677e-05	0.114221	0.00567245	0.00101068	0.0012174	0.00310496	0.314615	0.000554427	2.793e-09	8.89494e-05	0.726156	1.06071e-07	0.0695078	9.37411e-06	0.00014236	0.24088	0.0219888	0.00505226	0.00452236	0.0240945	0.620867	0.00227387	1.34487e-08
Nucleotide metabolism	Pyrimidine metabolism	De novo pyrimidine biosynthesis, glutamine (+ PRPP) => UMP	DHODH, pyrD; dihydroorotate dehydrogenase [EC:1.3.5.2]	K00254	1.18496	0.442985	0.945134	0.053382	0.695592	0.842794	0.520117	0.738757	0.667622	0.863799	0.402776	0.327239	0.747418	0.961525	1.00263e-42	0.000124938	1.47334e-19	0.620196	1.02799e-05	5.7912e-14	4.14236e-05	2.04614e-10	1.73334e-07	1.72737e-17	4.76895e-05	0.00335432	1.11873e-07	2.76013e-22	2.02988e-40	0.000498631	3.12488e-17	0.729344	0.000139594	1.19417e-12	0.000178434	5.45719e-09	2.59943e-06	1.3265e-15	0.00126434	0.018309	8.182e-07	3.72534e-21
Nucleotide metabolism	Pyrimidine metabolism	De novo pyrimidine biosynthesis, glutamine (+ PRPP) => UMP	pyrD; dihydroorotate dehydrogenase (fumarate) [EC:1.3.98.1]	K00226	0.34884	0.326038	0.499383	-0.065345	0.271371	0.484682	0.173434	0.548931	0.291085	0.439926	0.143518	0.286717	0.354506	0.468968	1.19198e-08	0.000311201	1.35934e-08	0.313319	0.000289988	1.72848e-09	0.00351841	2.073e-17	2.8462e-06	1.00673e-13	0.038014	1.50325e-05	2.13893e-09	1.03675e-15	1.34748e-07	0.00117691	1.75492e-07	0.4211	0.00264132	1.49779e-08	0.0109205	2.25199e-15	3.66386e-05	5.27527e-12	0.152535	0.000209014	2.2311e-08	8.4418e-15
Nucleotide metabolism	Pyrimidine metabolism	Pyrimidine degradation, uracil => beta-alanine, thymine => 3-aminoisobutanoate	preA; dihydropyrimidine dehydrogenase (NAD+) subunit PreA [EC:1.3.1.1]	K17723	1.003	1.37442	1.45371	1.06669	1.31436	0.736974	1.05429	1.09693	1.25852	1.31072	1.10349	1.04679	0.981826	2.0726	0.0140774	0.00143785	0.00038165	0.00865964	0.0013176	0.0991659	0.0142971	0.00804138	0.00199864	0.0014953	0.00659473	0.011458	0.0177162	3.64809e-07	0.0294647	0.00481878	0.00158718	0.0228631	0.0102778	0.213995	0.037927	0.0293576	0.00838189	0.00538841	0.0456811	0.0523962	0.0497843	1.36773e-06
Nucleotide metabolism	Pyrimidine metabolism	Pyrimidine deoxyribonucleotide biosynthesis, UDP => dTTP	E1.17.4.1A, nrdA, nrdE; ribonucleoside-diphosphate reductase alpha chain [EC:1.17.4.1]	K00525	0.361733	0.142126	0.479198	-0.14373	0.423922	0.417318	0.330704	0.493088	0.433621	0.474204	0.227037	0.270564	0.548945	0.586583	7.55903e-15	0.0294551	7.03865e-20	0.00352365	1.6985e-12	2.61667e-14	1.70702e-11	3.66477e-26	2.0903e-19	8.70424e-27	1.0323e-05	2.69249e-08	1.93457e-35	7.39411e-29	2.65102e-13	0.0757903	1.65001e-17	0.00992684	1.71935e-10	5.76963e-13	4.36957e-10	4.08072e-23	2.73829e-17	1.07382e-24	0.00032842	8.81791e-07	2.15414e-32	1.98394e-27
Nucleotide metabolism	Pyrimidine metabolism	Pyrimidine deoxyribonucleotide biosynthesis, UDP => dTTP	E1.17.4.1B, nrdB, nrdF; ribonucleoside-diphosphate reductase beta chain [EC:1.17.4.1]	K00526	0.322768	0.571413	0.426095	0.098071	0.235211	0.547148	0.363758	0.626846	0.19174	0.463504	0.064663	0.440103	0.434491	0.48801	2.58635e-06	4.92575e-12	5.15856e-05	0.173145	0.015492	5.50613e-11	9.5879e-08	9.73227e-21	0.00258913	1.35033e-11	0.454442	6.38459e-11	4.53803e-10	1.51517e-08	1.73227e-05	8.95481e-11	0.00025586	0.24861	0.0782327	6.90825e-10	8.62717e-07	2.16738e-18	0.0102053	4.7733e-10	0.906211	4.24432e-09	5.09129e-09	6.66196e-08
Signature modules	Drug resistance	Lactam resistance, Bla system	blaR1; bla regulator protein blaR1	K02172	-0.066734	0.46796	0.363711	0.086527	-0.066666	0.5019	0.34671	0.33523	0.066039	0.206133	0.272702	0.308122	0.482896	0.689964	0.468943	3.11156e-08	4.01775e-07	0.198854	0.435518	2.75732e-09	1.60803e-05	9.92241e-05	0.55748	0.0732942	0.0267705	1.25075e-05	1.04002e-15	1.16519e-26	0.677261	2.87529e-07	2.84049e-06	0.280107	0.841197	2.26589e-08	7.68475e-05	0.000627762	0.615217	0.174854	0.123817	0.000182054	2.04166e-14	2.27621e-25
Signature modules	Drug resistance	Tetracycline resistance, efflux pump Tet38	tetB; MFS transporter, DHA2 family, metal-tetracycline-proton antiporter	K08168	0.722212	-0.191406	0.957123	-0.030326	0.604224	0.504881	0.526545	1.02424	0.90958	0.971773	0.469006	0.664266	0.777844	0.64086	2.51972e-05	0.431065	1.76356e-07	0.869053	0.00372605	0.0296095	0.00977235	1.4284e-09	2.50601e-08	3.29314e-09	0.0392404	0.000200924	5.83356e-05	0.00169708	9.92291e-05	0.672964	1.4153e-06	0.955621	0.0235068	0.0701626	0.027119	3.11868e-08	7.01999e-07	5.27613e-08	0.15675	0.00181524	0.000281719	0.00461184
Signature modules	Drug resistance	Vancomycin resistance, D-Ala-D-Lac type	vanY; zinc D-Ala-D-Ala carboxypeptidase [EC:3.4.17.14]	K07260	-0.637124	-0.600921	-0.417827	-0.720668	-0.146095	-0.575121	-0.492716	-0.365952	-0.395181	-0.348983	-0.125059	-0.163249	-0.257406	-0.519956	4.53892e-09	2.20384e-12	3.11278e-07	1.7276e-27	0.0938338	4.73675e-08	1.68872e-09	2.00901e-06	0.00169557	1.28068e-07	0.106167	0.0349172	6.17556e-05	1.27342e-09	5.66285e-08	4.67424e-11	2.24342e-06	1.89994e-26	0.27746	3.19175e-07	2.05507e-08	1.77297e-05	0.0073535	1.19085e-06	0.326567	0.116973	0.000294812	6.35852e-09
Signature modules	Drug resistance	Vancomycin resistance, D-Ala-D-Ser type	vanC, vanE, vanG; D-alanine---D-serine ligase [EC:6.3.2.35]	K18856	-0.783059	-0.876886	-0.582764	-0.841695	-0.195235	-0.839154	-0.748926	-0.52471	-0.461177	-0.446598	-0.205089	-0.209185	-0.447607	-0.999709	3.54496e-07	2.0267e-13	1.01445e-08	2.0278e-27	0.0619708	3.28291e-10	5.14098e-11	2.93797e-08	0.00141261	2.5232e-09	0.0425833	0.0162752	1.30269e-08	3.43793e-12	2.86037e-06	7.05228e-12	1.38176e-07	2.19752e-26	0.208002	3.41638e-09	1.17425e-09	3.74746e-07	0.00642731	4.21091e-08	0.167107	0.0648969	1.18897e-07	2.15366e-11
Signature modules	Drug resistance	Vancomycin resistance, D-Ala-D-Ser type	vanT; serine/alanine racemase [EC:5.1.1.18 5.1.1.1]	K18348	-0.840979	-0.99754	-0.612459	-0.886615	-0.19637	-0.990669	-0.820208	-0.560602	-0.526331	-0.488693	-0.205713	-0.216733	-0.478433	-1.15645	5.73576e-06	1.78132e-12	4.30899e-08	1.80866e-24	0.0845094	1.98132e-09	3.44496e-10	5.7352e-08	0.00142829	3.98126e-09	0.0622057	0.0223622	4.1875e-08	1.65306e-11	2.87692e-05	4.40777e-11	4.33396e-07	1.5403e-23	0.257988	1.69057e-08	5.83416e-09	6.86382e-07	0.00645192	5.70178e-08	0.223259	0.0824813	3.3425e-07	9.93623e-11
Xenobiotics biodegradation	Aromatics degradation	Catechol meta-cleavage, catechol => acetyl-CoA / 4-methylcatechol => propanoyl-CoA	catE; catechol 2,3-dioxygenase [EC:1.13.11.2]	K07104	0.24869	-0.379957	0.592943	0.065021	-1.28163	-1.26248	-0.128431	-0.186087	0.652052	-1.30086	-1.37261	-1.45002	-0.491078	-1.3686	0.000580669	0.000359364	3.67553e-12	0.449707	8.7327e-16	3.71517e-09	0.174396	0.0563046	3.73918e-14	9.24181e-50	4.69602e-44	3.56442e-37	1.42345e-11	9.95959e-43	0.00176419	0.00133718	1.27734e-10	0.575078	1.14398e-13	2.88282e-08	0.29704	0.161482	1.95933e-12	1.24736e-47	5.3631e-42	5.47446e-35	1.87576e-10	1.84833e-40
Amino acid metabolism	Arginine and proline metabolism	Arginine biosynthesis, glutamate => acetylcitrulline => arginine	argE; acetylornithine deacetylase [EC:3.5.1.16]	K01438	0.315813	0.032565	0.422341	-0.212413	0.353935	0.322971	0.100006	0.25792	0.348262	0.296182	0.258578	0.080963	0.367829	0.49207	6.09706e-05	0.717027	9.03357e-08	0.00760689	3.20573e-06	7.69092e-05	0.266377	0.00622895	0.000212373	0.00094636	0.00124073	0.33763	0.00033094	6.55502e-08	0.000219534	0.832374	8.17795e-07	0.0204226	5.8042e-05	0.000276699	0.41909	0.0239376	0.00134553	0.00360264	0.0131264	0.64959	0.00141324	2.64218e-07
Amino acid metabolism	Arginine and proline metabolism	Ornithine biosynthesis, glutamate => ornithine	argE; acetylornithine deacetylase [EC:3.5.1.16]	K01438	0.315813	0.032565	0.422341	-0.212413	0.353935	0.322971	0.100006	0.25792	0.348262	0.296182	0.258578	0.080963	0.367829	0.49207	6.09706e-05	0.717027	9.03357e-08	0.00760689	3.20573e-06	7.69092e-05	0.266377	0.00622895	0.000212373	0.00094636	0.00124073	0.33763	0.00033094	6.55502e-08	0.000219534	0.832374	8.17795e-07	0.0204226	5.8042e-05	0.000276699	0.41909	0.0239376	0.00134553	0.00360264	0.0131264	0.64959	0.00141324	2.64218e-07
Amino acid metabolism	Aromatic amino acid metabolism	Phenylalanine biosynthesis, chorismate => phenylpyruvate => phenylalanine	AROA1, aroA; chorismate mutase [EC:5.4.99.5]	K04516	0.392451	0.015484	0.49523	-0.236723	0.396706	0.350145	0.096723	0.293731	0.400225	0.282063	0.288928	0.088597	0.385377	0.564471	1.54456e-05	0.885041	7.58314e-08	0.0107982	6.24991e-06	0.000214412	0.365065	0.00718681	0.000126378	0.00578033	0.00204953	0.372806	0.00177374	2.55475e-08	6.52084e-05	0.897739	6.99281e-07	0.0278007	9.00877e-05	0.000705832	0.543087	0.0266307	0.000916756	0.0175978	0.0179344	0.699738	0.0061817	1.07449e-07
Amino acid metabolism	Aromatic amino acid metabolism	Phenylalanine biosynthesis, chorismate => phenylpyruvate => phenylalanine	pheA2; prephenate dehydratase [EC:4.2.1.51]	K04518	0.664796	0.034172	0.496254	-0.231551	0.397041	0.355582	0.097692	0.291045	0.417146	0.281569	0.292716	0.084142	0.382943	0.563729	1.51392e-14	0.746015	6.35961e-08	0.012238	5.33114e-06	0.00015561	0.356858	0.00752243	7.99864e-05	0.00563401	0.00181368	0.394891	0.0018298	2.09853e-08	4.80144e-13	0.832374	6.07848e-07	0.0313084	8.07649e-05	0.000527462	0.536469	0.0276995	0.000646569	0.0171876	0.0160919	0.728204	0.00636216	8.86799e-08
Amino acid metabolism	Aromatic amino acid metabolism	Shikimate pathway, phosphoenolpyruvate + erythrose-4P => chorismate	aroQ, qutE; 3-dehydroquinate dehydratase II [EC:4.2.1.10]	K03786	0.193559	0.14671	0.408777	-0.089182	0.227543	0.410963	0.221577	0.31359	0.319389	0.340839	0.283247	0.229602	0.369044	0.48165	6.4748e-06	0.0162818	1.08714e-18	0.0292673	3.82693e-06	6.59477e-26	1.11621e-08	2.16604e-13	9.76857e-11	1.21412e-13	1.62783e-08	2.77e-07	1.30835e-15	3.9227e-36	3.17123e-05	0.0443541	1.79339e-16	0.0708074	6.60665e-05	7.93868e-24	1.20087e-07	9.45837e-12	3.8166e-09	6.21574e-12	1.11544e-06	6.63176e-06	2.52782e-14	3.56565e-34
Amino acid metabolism	Aromatic amino acid metabolism	Tyrosine biosynthesis, chorismate => HPP => tyrosine	AROA1, aroA; chorismate mutase [EC:5.4.99.5]	K04516	0.392451	0.015484	0.49523	-0.236723	0.396706	0.350145	0.096723	0.293731	0.400225	0.282063	0.288928	0.088597	0.385377	0.564471	1.54456e-05	0.885041	7.58314e-08	0.0107982	6.24991e-06	0.000214412	0.365065	0.00718681	0.000126378	0.00578033	0.00204953	0.372806	0.00177374	2.55475e-08	6.52084e-05	0.897739	6.99281e-07	0.0278007	9.00877e-05	0.000705832	0.543087	0.0266307	0.000916756	0.0175978	0.0179344	0.699738	0.0061817	1.07449e-07
Amino acid metabolism	Branched-chain amino acid metabolism	Isoleucine biosynthesis, pyruvate => 2-oxobutanoate	cimA; (R)-citramalate synthase [EC:2.3.1.182]	K09011	0.393955	0.018851	0.494236	-0.240086	0.404676	0.357794	0.09866	0.297389	0.397014	0.289973	0.296993	0.096446	0.390869	0.572824	1.6675e-05	0.861335	1.02832e-07	0.0104243	4.90369e-06	0.000173556	0.359777	0.0069194	0.000171467	0.00482427	0.00166708	0.335382	0.00166836	2.01666e-08	6.88966e-05	0.878112	8.80797e-07	0.0269307	7.58643e-05	0.000577668	0.536834	0.0258536	0.00115539	0.0151879	0.0155749	0.645824	0.00584555	8.57082e-08
Amino acid metabolism	Cysteine and methionine metabolism	Methionine biosynthesis, aspartate => homoserine => methionine	thrA; bifunctional aspartokinase / homoserine dehydrogenase 1 [EC:2.7.2.4 1.1.1.3]	K12524	0.393955	0.018851	0.494236	-0.239976	0.404676	0.357794	0.09866	0.297389	0.397014	0.289988	0.296993	0.096446	0.390869	0.572824	1.6675e-05	0.861335	1.02832e-07	0.0104421	4.90369e-06	0.000173556	0.359777	0.0069194	0.000171467	0.00482118	0.00166708	0.335382	0.00166836	2.01666e-08	6.88966e-05	0.878112	8.80797e-07	0.0269307	7.58643e-05	0.000577668	0.536834	0.0258536	0.00115539	0.0151879	0.0155749	0.645824	0.00584555	8.57082e-08
Amino acid metabolism	Lysine metabolism	Lysine biosynthesis, DAP aminotransferase pathway, aspartate => lysine	thrA; bifunctional aspartokinase / homoserine dehydrogenase 1 [EC:2.7.2.4 1.1.1.3]	K12524	0.393955	0.018851	0.494236	-0.239976	0.404676	0.357794	0.09866	0.297389	0.397014	0.289988	0.296993	0.096446	0.390869	0.572824	1.6675e-05	0.861335	1.02832e-07	0.0104421	4.90369e-06	0.000173556	0.359777	0.0069194	0.000171467	0.00482118	0.00166708	0.335382	0.00166836	2.01666e-08	6.88966e-05	0.878112	8.80797e-07	0.0269307	7.58643e-05	0.000577668	0.536834	0.0258536	0.00115539	0.0151879	0.0155749	0.645824	0.00584555	8.57082e-08
Amino acid metabolism	Lysine metabolism	Lysine biosynthesis, DAP dehydrogenase pathway, aspartate => lysine	thrA; bifunctional aspartokinase / homoserine dehydrogenase 1 [EC:2.7.2.4 1.1.1.3]	K12524	0.393955	0.018851	0.494236	-0.239976	0.404676	0.357794	0.09866	0.297389	0.397014	0.289988	0.296993	0.096446	0.390869	0.572824	1.6675e-05	0.861335	1.02832e-07	0.0104421	4.90369e-06	0.000173556	0.359777	0.0069194	0.000171467	0.00482118	0.00166708	0.335382	0.00166836	2.01666e-08	6.88966e-05	0.878112	8.80797e-07	0.0269307	7.58643e-05	0.000577668	0.536834	0.0258536	0.00115539	0.0151879	0.0155749	0.645824	0.00584555	8.57082e-08
Amino acid metabolism	Lysine metabolism	Lysine biosynthesis, succinyl-DAP pathway, aspartate => lysine	thrA; bifunctional aspartokinase / homoserine dehydrogenase 1 [EC:2.7.2.4 1.1.1.3]	K12524	0.393955	0.018851	0.494236	-0.239976	0.404676	0.357794	0.09866	0.297389	0.397014	0.289988	0.296993	0.096446	0.390869	0.572824	1.6675e-05	0.861335	1.02832e-07	0.0104421	4.90369e-06	0.000173556	0.359777	0.0069194	0.000171467	0.00482118	0.00166708	0.335382	0.00166836	2.01666e-08	6.88966e-05	0.878112	8.80797e-07	0.0269307	7.58643e-05	0.000577668	0.536834	0.0258536	0.00115539	0.0151879	0.0155749	0.645824	0.00584555	8.57082e-08
Amino acid metabolism	Polyamine biosynthesis	GABA biosynthesis, eukaryotes, putrescine => GABA	MAO, aofH; monoamine oxidase [EC:1.4.3.4]	K00274	1.31808	1.58233	1.56292	0.749008	1.22071	0.000434	1.05351	0.624822	-0.37706	1.11939	0.269774	-0.185884	0.872842	1.58532	0.00166732	0.000834276	0.000305092	0.0773467	0.00360508	0.99948	0.0135806	0.259419	0.580177	0.00750667	0.650065	0.745107	0.0485397	0.000143039	0.00459545	0.00291212	0.00129048	0.170461	0.0228934	0.99948	0.0362419	0.564461	0.637422	0.02191	0.943854	0.857326	0.120712	0.000440896
Amino acid metabolism	Serine and threonine metabolism	Threonine biosynthesis, aspartate => homoserine => threonine	thrA; bifunctional aspartokinase / homoserine dehydrogenase 1 [EC:2.7.2.4 1.1.1.3]	K12524	0.393955	0.018851	0.494236	-0.239976	0.404676	0.357794	0.09866	0.297389	0.397014	0.289988	0.296993	0.096446	0.390869	0.572824	1.6675e-05	0.861335	1.02832e-07	0.0104421	4.90369e-06	0.000173556	0.359777	0.0069194	0.000171467	0.00482118	0.00166708	0.335382	0.00166836	2.01666e-08	6.88966e-05	0.878112	8.80797e-07	0.0269307	7.58643e-05	0.000577668	0.536834	0.0258536	0.00115539	0.0151879	0.0155749	0.645824	0.00584555	8.57082e-08
Carbohydrate metabolism	Central carbohydrate metabolism	Citrate cycle (TCA cycle, Krebs cycle)	E4.2.1.2A, fumA, fumB; fumarate hydratase, class I [EC:4.2.1.2]	K01676	0.334926	0.037553	0.439109	-0.22022	0.363039	0.330605	0.107302	0.245119	0.372376	0.289275	0.274699	0.092343	0.355849	0.496986	2.2863e-05	0.66889	2.68194e-08	0.00667377	1.12697e-06	4.33173e-05	0.241092	0.0109971	8.692e-05	0.00144505	0.000780317	0.270327	0.00110974	1.91353e-08	9.13578e-05	0.832374	2.93735e-07	0.0183035	2.69866e-05	0.000168797	0.385298	0.037794	0.000695048	0.00522849	0.00939333	0.564417	0.00416059	8.26661e-08
Carbohydrate metabolism	Central carbohydrate metabolism	Citrate cycle (TCA cycle, Krebs cycle)	korA, oorA, oforA; 2-oxoglutarate/2-oxoacid ferredoxin oxidoreductase subunit alpha [EC:1.2.7.3 1.2.7.11]	K00174	0.31423	0.076224	0.44213	-0.210666	0.381887	0.337686	0.118665	0.248455	0.349017	0.293548	0.237798	0.080771	0.378011	0.535397	0.000217341	0.451238	2.46593e-07	0.0162318	1.87665e-06	0.000102478	0.223837	0.0150463	0.000323666	0.00179729	0.00856459	0.374835	0.000528262	3.46259e-09	0.000722414	0.699796	1.82502e-06	0.040938	3.98282e-05	0.000359401	0.362534	0.0501994	0.00192471	0.00637352	0.055205	0.702954	0.00217658	1.65299e-08
Carbohydrate metabolism	Central carbohydrate metabolism	Citrate cycle (TCA cycle, Krebs cycle)	korB, oorB, oforB; 2-oxoglutarate/2-oxoacid ferredoxin oxidoreductase subunit beta [EC:1.2.7.3 1.2.7.11]	K00175	0.31255	0.072564	0.438215	-0.210186	0.377562	0.330866	0.112465	0.244262	0.342225	0.288278	0.232378	0.077396	0.372394	0.532336	0.00022866	0.471227	2.79586e-07	0.0160212	2.35492e-06	0.000144004	0.249508	0.0167853	0.000417606	0.0020949	0.0105549	0.393962	0.000671642	3.56494e-09	0.000757775	0.718691	2.02484e-06	0.0404298	4.52332e-05	0.00049012	0.39718	0.0555023	0.00240002	0.0072953	0.0652033	0.727188	0.00270479	1.69458e-08
Carbohydrate metabolism	Central carbohydrate metabolism	Citrate cycle, second carbon oxidation, 2-oxoglutarate => oxaloacetate	E4.2.1.2A, fumA, fumB; fumarate hydratase, class I [EC:4.2.1.2]	K01676	0.334926	0.037553	0.439109	-0.22022	0.363039	0.330605	0.107302	0.245119	0.372376	0.289275	0.274699	0.092343	0.355849	0.496986	2.2863e-05	0.66889	2.68194e-08	0.00667377	1.12697e-06	4.33173e-05	0.241092	0.0109971	8.692e-05	0.00144505	0.000780317	0.270327	0.00110974	1.91353e-08	9.13578e-05	0.832374	2.93735e-07	0.0183035	2.69866e-05	0.000168797	0.385298	0.037794	0.000695048	0.00522849	0.00939333	0.564417	0.00416059	8.26661e-08
Carbohydrate metabolism	Central carbohydrate metabolism	Citrate cycle, second carbon oxidation, 2-oxoglutarate => oxaloacetate	korA, oorA, oforA; 2-oxoglutarate/2-oxoacid ferredoxin oxidoreductase subunit alpha [EC:1.2.7.3 1.2.7.11]	K00174	0.31423	0.076224	0.44213	-0.210666	0.381887	0.337686	0.118665	0.248455	0.349017	0.293548	0.237798	0.080771	0.378011	0.535397	0.000217341	0.451238	2.46593e-07	0.0162318	1.87665e-06	0.000102478	0.223837	0.0150463	0.000323666	0.00179729	0.00856459	0.374835	0.000528262	3.46259e-09	0.000722414	0.699796	1.82502e-06	0.040938	3.98282e-05	0.000359401	0.362534	0.0501994	0.00192471	0.00637352	0.055205	0.702954	0.00217658	1.65299e-08
Carbohydrate metabolism	Central carbohydrate metabolism	Citrate cycle, second carbon oxidation, 2-oxoglutarate => oxaloacetate	korB, oorB, oforB; 2-oxoglutarate/2-oxoacid ferredoxin oxidoreductase subunit beta [EC:1.2.7.3 1.2.7.11]	K00175	0.31255	0.072564	0.438215	-0.210186	0.377562	0.330866	0.112465	0.244262	0.342225	0.288278	0.232378	0.077396	0.372394	0.532336	0.00022866	0.471227	2.79586e-07	0.0160212	2.35492e-06	0.000144004	0.249508	0.0167853	0.000417606	0.0020949	0.0105549	0.393962	0.000671642	3.56494e-09	0.000757775	0.718691	2.02484e-06	0.0404298	4.52332e-05	0.00049012	0.39718	0.0555023	0.00240002	0.0072953	0.0652033	0.727188	0.00270479	1.69458e-08
Carbohydrate metabolism	Central carbohydrate metabolism	Entner-Doudoroff pathway, glucose-6P => glyceraldehyde-3P + pyruvate	G6PD, zwf; glucose-6-phosphate 1-dehydrogenase [EC:1.1.1.49 1.1.1.363]	K00036	0.311638	0.324948	0.385508	-0.053973	0.178081	0.385533	0.118979	0.42938	0.243171	0.305112	0.142387	0.297469	0.262794	0.330345	9.30626e-09	8.70321e-05	1.55842e-07	0.305517	0.00283384	5.33327e-11	0.0451378	5.99898e-16	6.81987e-07	9.78028e-10	0.0133453	4.87052e-08	9.5922e-08	2.56744e-11	1.09656e-07	0.00035926	1.27361e-06	0.411731	0.0200348	6.74841e-10	0.104765	4.68763e-14	9.43345e-06	1.87765e-08	0.0771704	1.42719e-06	7.08519e-07	1.51864e-10
Carbohydrate metabolism	Central carbohydrate metabolism	Gluconeogenesis, oxaloacetate => fructose-6P	glpX; fructose-1,6-bisphosphatase II [EC:3.1.3.11]	K02446	1.73016	0.775863	0.28642	0.135113	2.66027	1.30828	1.013	1.7648	0.711828	1.76761	0.062557	-0.730501	0.773766	1.76737	4.09632e-05	0.230631	0.622945	0.708074	1.69373e-13	0.00235469	0.0375051	5.44731e-06	0.0831243	5.56538e-07	0.867366	0.156399	0.0416454	2.03294e-06	0.000152296	0.417065	0.964692	0.815346	1.79616e-11	0.00684582	0.0892349	4.44365e-05	0.173901	4.49876e-06	0.943854	0.398058	0.105872	7.19772e-06
Carbohydrate metabolism	Central carbohydrate metabolism	Pentose phosphate pathway (Pentose phosphate cycle)	E2.2.1.2, talA, talB; transaldolase [EC:2.2.1.2]	K00616	0.282731	0.087412	0.294833	-0.101925	0.305575	0.416413	0.180911	0.409701	0.350789	0.370323	0.161667	0.158051	0.418598	0.551691	4.32558e-10	0.161975	5.15932e-06	0.0312686	4.74722e-07	1.32903e-23	0.000197808	1.11592e-20	1.29242e-14	8.79156e-20	0.00273818	0.000404009	1.34429e-22	6.2266e-26	6.35846e-09	0.303764	3.11377e-05	0.0752	1.44823e-05	1.31545e-21	0.000759515	2.36681e-18	8.10769e-13	7.99135e-18	0.0218173	0.0029451	9.35543e-21	1.16039e-24
Carbohydrate metabolism	Central carbohydrate metabolism	Pentose phosphate pathway (Pentose phosphate cycle)	G6PD, zwf; glucose-6-phosphate 1-dehydrogenase [EC:1.1.1.49 1.1.1.363]	K00036	0.311638	0.324948	0.385508	-0.053973	0.178081	0.385533	0.118979	0.42938	0.243171	0.305112	0.142387	0.297469	0.262794	0.330345	9.30626e-09	8.70321e-05	1.55842e-07	0.305517	0.00283384	5.33327e-11	0.0451378	5.99898e-16	6.81987e-07	9.78028e-10	0.0133453	4.87052e-08	9.5922e-08	2.56744e-11	1.09656e-07	0.00035926	1.27361e-06	0.411731	0.0200348	6.74841e-10	0.104765	4.68763e-14	9.43345e-06	1.87765e-08	0.0771704	1.42719e-06	7.08519e-07	1.51864e-10
Carbohydrate metabolism	Central carbohydrate metabolism	Pentose phosphate pathway, non-oxidative phase, fructose 6P => ribose 5P	E2.2.1.2, talA, talB; transaldolase [EC:2.2.1.2]	K00616	0.282731	0.087412	0.294833	-0.101925	0.305575	0.416413	0.180911	0.409701	0.350789	0.370323	0.161667	0.158051	0.418598	0.551691	4.32558e-10	0.161975	5.15932e-06	0.0312686	4.74722e-07	1.32903e-23	0.000197808	1.11592e-20	1.29242e-14	8.79156e-20	0.00273818	0.000404009	1.34429e-22	6.2266e-26	6.35846e-09	0.303764	3.11377e-05	0.0752	1.44823e-05	1.31545e-21	0.000759515	2.36681e-18	8.10769e-13	7.99135e-18	0.0218173	0.0029451	9.35543e-21	1.16039e-24
[truncated: 1,099 more rows]

## Sheet: Table S6
Table S6: Differential analysis of PICRUSt2-pathways (KEGG) in each of the fourteen pulse-containing menus vs. control (ANCOM-BC)			Log-Fold Change (LFC)															p-Values															q-Values: FDR Corrected p-Values															Differential analysis of PICRUSt2-pathways (KEGG) in fourteen pulse-containing menus (combined) vs. control (ANCOM-BC)	Log-Fold Change (LFC)
[truncated: 257 more rows]
[truncated: 6 more columns]

[truncated: 3 more sheets: Table S7, Table S8, Table S9]
